# Supplementary material for: Factors Affecting Anti-Glycan IgG and IgM Repertoires in Human Serum
Source: Sci Rep. 2016 Jan 19;6:19509. doi: 10.1038/srep19509 (PMC4726023; doi:10.1038/srep19509)
Supplement: Supplementary Table S1 [file srep19509-s2.xls]

## Sheet: Array 330 Description
Print #	Abbreviation	Description	Linker	Core	Sugar Ratio	Purity of component
1	Cy3	Cy3-BSA (20mg/mL + BSA, 125mg/mL total)	na	BSA	na	na
2	BSA	Bovine serum albumin	na	BSA	na	na
3	HSA	Human serum albumin (isolated from serum)	na	HSA	na	na
4	Glc-b - 23	Glc-b - BSA	MEAG	BSA	23	>95%
5	GalNAc-a - 22	GalNAc-a - BSA	MEAG	BSA	22	>95%
6	Glc-a - 22	Glc-a - BSA	MEAG	BSA	22	>95%
7	Man-a - 20	Man-a - BSA	MEAG	BSA	20	>95%
8	GlcNAc-b -21	GlcNAc-b - BSA	MEAG	BSA	21	>95%
9	GalNAc-b - 21	GalNAc-b - BSA	MEAG	BSA	21	>95%
10	Fuc-b - 22	Fuc-b - BSA	MEAG	BSA	22	>95%
11	Fuc-a - 22	Fuc-a - BSA	MEAG	BSA	22	>95%
12	Rha-a - 18	Rha-a – BSA	MEAG	BSA	18	>95%
13	Rha-b - 21	Rha-b - BSA	MEAG	BSA	21	>95%
14	Gal-a- 24	Gal-a - BSA	MEAG	BSA	24	>95%
15	Gal-b- 21	Gal-b - BSA	MEAG	BSA	21	>95%
16	Ac-Tn(Thr)-G - 21	Ac(GalNAca)Thr-Gly-Hex-BSA	hex	BSA	21	>95%
17	GalNAca1-6Galb - 22	GalNAca1-6Galb-BSA	MEAG	BSA	22	>95%
18	Adi - 17	GalNAca1-3Galb-BSA	MEAG	BSA	17	>95%
19	GlcNAca1-4Galb - 20	GlcNAca1-4Galb-BSA	MEAG	BSA	20	>95%
20	Bdi -23	Gala1-3Gal– BSA	14 atom spacer	BSA	23	na
21	LacNAc - 22	Galb1-4GlcNAc – BSA	14 atom spacer	BSA	22	na
22	GA1di -11	Galb1-3GalNAcb – HSA	3 atom spacer)	HSA	11	na
23	Lac - 33	Galb1-4Glcb – BSA	unknown	BSA	33	na
24	Ac-S-Ser(GlcNAc-a)-S-G - 24	Ac-Ser-(GlcNAcα)Ser-Ser-Gly-Hex-BSA	hex	BSA	24	>95%
25	Galb1-6Man-a - 13	Galb1-6Man-a - BSA	MEAG	BSA	13	>95%
26	Mana1-6Man-a - 15	Mana1-6Man-a - BSA	MEAG	BSA	15	>95%
28	Cellobiose -13	Glcb1-4Glcb-BSA	(Glc)	BSA	13	>95%
29	Maltose - 23	Glca1-4Glcb-BSA	MEAG	BSA	23	>95%
30	Isomaltose - 13	Glca1-6Glcb-BSA	MEAG	BSA	13	>95%
31	Gala1-4Galb - 11	Gala1-4Galb-CETE-BSA	CETE	BSA	11	na
32	ManT -26	Mana1-6[Mana1-3]Manb-BSA	14 atom spacer	BSA	26	na
33	3'Neu5Ac-LacNAc -19	Neu5Aca2-3Galb1-4GlcNAc – BSA	14 atom spacer	BSA	19	na
34	BG-A -19	GalNAca1-3(Fuca1-2)Galb -BSA	6 atom spacer	BSA	19	na
35	2'F-A type 2-Sp - 13	GalNAca1-3[Fuca1-2]Galb1-4[Fuca1-3]GlcNAcb-Sp-BSA	Sp	BSA	13	>95%
36	BG-H1- 20	Fuca1-2Galb1-3GlcNAcb1-3Galb1-4Glcb–APD-HSA	APD-	HSA	20	na
37	LeA -18	Galb1-3[Fuca1-4)GlcNAcb1-3Galb1-4Glcb- BSA	3 atom spacer	BSA	18	na
38	LeB - 09	Fuca1-2Galb1-3(Fuca1-4)GlcNAcb1-3Galb1-4Glcb-BSA	3 atom spacer	BSA	9	na
39	LeY -08	Fuca1-2Galb1-4[Fuca1-3)GlcNAc –HSA	unknown	HSA	8	na
40	LeX (monomeric)	Galb1-4[Fuca1-3)GlcNAc-APD-HSA ; SSEA-1; CD-15	APD	HSA	nd	na
41	3'Neu5Ac-LeX (Sialyl LeX) - 09	Neu5Aca2-3Galb1-4[Fuca1-3)GlcNAc – BSA	14 atom spacer	BSA	9	na
42	Gb3- 13	Gala1-4Galb1-4Glc-HSA [aka: Pk or CD77]	3 atom spacer)	HSA	13	na
43	Xylb4 - 22	Xylb1-4Xylb1-4Xylb1-4Xylb1-BSA	(xyl)	BSA	22	>95%
44	Ara5 - 20	Araa1-5Araa1-5Araa1-5Araa1-5Araa1-BSA	(Ara)	BSA	20	>95%
45	X3Glc3 - 15	Xyla1-6Glcb1-4(Xyla1-6)Glcb1-4(Xyla1-6)Glcb1-BSA	(Glc)	BSA	15	>90%
46	GM3 - 12	Neu5Aca2-3Galb1-4Glc-APD-HSA (new, IsoSep, bad?)	APD	HSA	12-15	na
47	6'Neu5Ac-Lac	Neu5Aca2-6Galb1-4Glc-APD-HSA	APD	HSA	nd	na
48	3'Neu5Ac-LeA -12	Neu5Aca2-3Galb1-3[Fuca1-4)GlcNAcb1-3Galb1-APD-HSA	APD	HSA	12	na
49	LeX (dimeric) -07	Galb1-4[Fuca1-3)GlcNAcb1-3Galb1-4(Fuca1-3)GlcNAcb1-3Galb1-APE-BSA	APE	BSA	7	na
50	Manb4 - 14	Manb1-4Manb1-4Manb1-4Manb1-BSA	(Man)	BSA	14	>95%
51	G2M4 - 07	Manb1-4(Gala1-6)Manb1-4(Gala1-6)Manb1-4Manb1-BSA	(man)	BSA	7	>95%
52	Glca1-6Glca1-4Glca1-4Glcb - 15	Glca1-6Glca1-4Glca1-4Glcb-CETE-BSA	CETE	BSA	15	na
53	LNT - 21	Galb1-3GlcNAcb1-3Galb-BSA	(Glc)	BSA	21	na
54	LSTa - 10	Neu5Aca2-3Galb1-3GlcNAcb1-3Galb1-BSA	(Glc)	BSA	10	na
55	LSTb - 11	Galb1-3(Neu5Aca2-6)GlcNAcb1-3Galb1-BSA	(Glc)	BSA	11	na
56	LSTc - 07	Neu5Aca2-6Galb1-3GlcNAcb1-3Galb1-BSA	(Glc)	BSA	7	na
57	GA1 - 20	Galb1-3GalNAcb1-4Galb1-BSA (GA1tri or asialo-GM1)	(Glc)	BSA	20	na
58	KLH	Keyhole limpet hemocyanin	na	KLH	na	na
59	KLH (oxidized)	periodate oxidized Keyhole limpet hemocyanin	na	KLH	na	na
60	BSM	Bovine submaxillary mucin (STn, STF, S-GlcNAcb1-3, ~20% of Sia is acetylated at 7,8, or 9)	na	BSM	na	na
61	BSM (asialo)	Asialo-Bovine submaxillary mucin (aBSM, Tn, TF, GlcNAcb1-3GalNAc)	na	BSM	na	na
62	BSM (deacetylated)	Deacetylated-Bovine submaxillary mucin	na	BSM	na	na
63	OSM	Ovine submaxillary mucin (94% STn, 4% TF, 2% Fuca1-2Galb1-3GalNAc)	na	OSM	na	na
64	OSM (asialo)	asialo-Ovine submaxillary mucin	na	OSM	na	na
65	Glycophorin A	Glycophorin A (Gn)	na	Gn	na	na
66	glycophorin (asialo)	asialo-glycophorin A (aGn)	na	Gn	na	na
67	PSA	Prostate Specific Antigen (PSA); human seminal fluid	na	prostate specific antigen	na	na
68	hsp90	Heat Shock Protein 90	na		na	na
69	Tgl	Thyroglobulin -human	na	thyroglobulin	na	na
70	Alpha-fetoprotein	alpha fetoprotein (AFP)-human, from cell culture	na		na	na
72	FABP	Fatty Acid Binding Protein	na		na	na
73	BG-H2 - 16	Fuca1-2Galb1-4GlcNAcb-HSA	unknown	HSA	16	na
74	Ac-Tn(Ser)-Tn(Ser)-Tn(Ser)-G - 16	Ac-(GalNAca)Ser-(GalNAca)Ser-(GalNAca)Ser-Gly-Hex-BSA	hex	BSA	16	>95%
75	Chitotriose - 08	GlcNAcb1-4GlcNAcb1-4GlcNAcb-BSA	(GlcNAc)	BSA	8	na
76	Gal3- 07	Gala1-3Galb1-4Gala-BSA	(1-3Gal)	BSA	7	na
77	Man3 - 05	Mana1-6(Mana1-3)Manb1-4GlcNAc -BSA	(GlcNAc)	BSA	5	na
78	Ac-S-S-S-G - 24	Ac-Ser-Ser-Ser-Gly-Hex-BSA	hex	BSA	24	>95%
79	Ac-S-Tn(Ser)-S-G - 22	Ac-Ser-(GalNAca)Ser-Ser-Gly-Hex-BSA	hex	BSA	22	>95%
80	P1 - 09	Gala1-4Galb1-4GlcNAc-BSA		BSA	9	na
81	Gb4 - 09	GalNAcb1-3Gala1-4Galb1-BSA (aka: P antigen)	(Glc)	BSA	9	na
82	GM1a - 29	Galb1-3GalNAcb1-4(Neu5Aca2-3)Galb1-4(Glc)HSA	(Glc)	HSA	29	na
83	pLNH - 21	Galb1-3GlcNAcb1-3Galb1-4GlcNAcb1-3Galb1-BSA	(Glc)	BSA	21	na
84	HSA (recomb)	human serum albumin (recombinant)	na	HSA	na	na
85	LNnT - 14	Galb1-4GlcNAcb1-3Galb1-BSA	(Glc)	BSA	14	na
86	Man5 - 05	Mana1-6(Mana1-3)Mana1-6(Mana1-3)Manb1-4GlcNAc-BSA	(GlcNAc)	BSA	5	na
87	Gb4 tetra (P1 tetra)-Sp - 06	GalNAcb1-3Gala1-4Galb1-4GlcNAcb-Sp-BSA	Sp	BSA	6	>95%
88	Man6 - II - 05	Mana1-2Mana1-3Mana1-6(Mana1-2Mana1-3)Manb1-BSA	(GlcNAc)	BSA	5	>80%
89	DFpLNH I, LeB - 09	Fuca1-2Galb1-3(Fuca1-4)GlcNAcb1-3Galb1-4GlcNAcb1-3Galb-BSA	(Glc)	BSA	9	na
90	DSLNT - 06	Neu5Aca2-3Galb1-3(Neu5Aca2-6)GlcNAcb1-3Galb1-BSA	(Glc)	BSA	5.6	na
91	Man9 - 05	Mana1-2Mana1-6(Mana1-2Mana1-3)Mana1-6(Mana1-2Mana1-2Mana1-3)Manb1-4GlcNAc-BSA	(GlcNAc)	BSA	5	na
92	2'F-B type 2-Sp - 07	Gala1-3[Fuca1-2]Galb1-4[Fuca1-3]GlcNAcb-Sp-BSA	Sp	BSA	7	>95%
93	Man7D3 - 08	Mana1-2Mana1-6(Mana1-3)Mana1-6(Mana1-2Mana1-3)Manb1-4GlcNAc-BSA	(GlcNAc)	BSA	8	na
94	AGE60	Advanced glycation endproducts day 60	na	BSA	na	na
95	Man7D1 - 10	Mana1-6(Mana1-3)Mana1-6(Mana1-2Mana1-2Mana1-3)Manb1-4GlcNAc-BSA	(GlcNAc)	BSA	10	na
96	CT/Sda-Sp - 05	Neu5Aca2-3[GalNAcb1-4]Galb1-4GlcNAcb-Sp-BSA; like GM2 but on glycoproteins	Sp	BSA	5	>95%
97	Man8D1D3 - 09	Mana1-2Mana1-6(Mana1-3)Mana1-6(Mana1-2Mana1-2Mana1-3)Manb1-4GlcNAc-BSA	(GlcNAc)	BSA	9	na
98	fetuin	fetuin from calf serum (Neu5Ac2-3LacNAc, Neu5Ac2-6LacNAc, SiaLeC, STF)	na		na	>98%
99	BG-A1- 05	GalNAca1-3(Fuca1-2)Galb1-3GlcNAcb1-3Galb1-4(Glc)-APD-HSA	APD	HSA	5	na
100	ovalbumin	ovalbumin (56% Man5+Man6)	na	Ovalbumin	na	na
101	BG-B (Dextra) - 13	Gala1-3(Fuca1-2)Galb-BSA [BG-B] from Dextra	6 atom spacer	BSA	13	na
102	alphaGal- 08	Gala1-3Galb1-4GlcNAc-BSA	14 atom spacer	BSA	8	na
103	Cellotriose - 13	Glcb1-4Glcb1-4Glcb-BSA	(Glc)	BSA	13	>95%
104	Maltopentaose - 11	Glca1-4Glca1-4Glca1-4Glca1-4Glca-BSA	(Glc)	BSA	11	>95%
105	Alpha-1-acid glycoprotein	alpha1 Acid Glycoprotein-purified from human serum	na		na	na
106	fetuin (asialo)	asialofetuin from calf serum- type I (Galb1-4GlcNAc, Galb1-3GlcNAc, Galb1-3GalNAc; mostly NA2 and NA3)	na		na	na
107	LacNAc (trimeric) - 08	Galb1-4GlcNAcb1-3Galb1-4GlcNAcb1-3Galb1-4GlcNAcb-APE-HSA	APE	HSA	8	na
108	Forssman Di - 21	GalNAca1-3GalNAcb1-BSA	MEAG	BSA	21	>95%
109	Ac-S-TF(Ser)-S-G - 16	Ac-Ser-(Galb1-3GalNAca)Ser-Ser-Gly-Hex-BSA	hex	BSA	16	>95%
111	LeC-Sp - 06	Galb1-3GlcNAcb-Sp-BSA	Sp	BSA	6	>95%
112	BSA #2	Bovine serum albumin	na	BSA	na	na
113	GalNAc-a - 04	GalNAc-a - BSA	MEAG		4	>95%
114	GalNAca1-6Galb - 04	GalNAca1-6Galb-BSA	MEAG		4	>95%
115	Adi - 04	GalNAca1-3Galb-BSA	MEAG	BSA	4	>95%
117	LNT - 05	Galb1-3GlcNAcb1-3Galb-BSA	(Glc)	BSA	5	na
118	GA1 - 06	Galb1-3GalNAcb1-4Galb1-BSA (GA1tri or asialo-GM1)	(Glc)		6	na
119	Forssman Di - 04	GalNAca1-3GalNAcb1-BSA	MEAG	BSA	4	>95%
120	Ac-S-Tn(Ser)-S-G - 04	AcSer-(GalNAca)Ser-Ser-Gly-Hex-BSA	hex	BSA	4	>95%
121	Ac-Tn(Ser)Tn(Ser)Tn(Ser)-G - 03	Ac-(GalNAca)Ser-(GalNAca)Ser-(GalNAca)Ser-Gly-Hex-BSA	hex	BSA	3	>95%
122	Ac-S-Tn(Thr)-S-G - 04	Ac-Ser-(GalNAca)Thr-Ser-Gly-Hex-BSA	hex	BSA	4	>95%
123	Ac-S-TF(Ser)-S-G - 04	Ac-Ser-(Galb1-3GalNAca)Ser-Ser-Gly-Hex-BSA	hex	BSA	4	>95%
124	GA2di - 37	GalNAcb1-4Galb - BSA (aka: asialo-GM2)	MEAG	BSA	37	>95%
125	Forssman Di - 31	GalNAca1-3GalNAcb1-BSA	MEAG	BSA	31	>95%
126	Ac-S-Tn(Ser)-S-G - 33	Ac-Ser-(GalNAca)Ser-Ser-Gly-Hex-BSA	hex	BSA	33	>95%
127	Ac-Tn(Ser)Tn(Ser)Tn(Ser)-G - 27	Ac-(GalNAca)Ser-(GalNAca)Ser-(GalNAca)Ser-Gly-Hex-BSA	hex	BSA	27	>95%
128	Ac-S-TF(Ser)-S-G - 28	Ac-Ser-(Galb1-3GalNAca)Ser-Ser-Gly-Hex-BSA	hex	BSA	28	>95%
129	Chitotriose - 20	GlcNAcb1-4GlcNAcb1-4GlcNAcb-BSA	(GlcNAc)	BSA	20	na
130	Fuc-a - 04	Fuc-a - BSA	MEAG	BSA	4	>95%
131	Fuc-b - 04	Fuc-b - BSA	MEAG	BSA	4	>95%
132	GlcNAca1-4Galb - 03	GlcNAca1-4Galb-BSA	MEAG	BSA	3	>95%
133	LNH - 13	Galb1-4GlcNAcb1-6(Galb1-3GlcNAcb1-3)Galb1-BSA	(Glc)	BSA	13	na
134	LNnH - 11	Galb1-4GlcNAcb1-6(Galb1-4GlcNAcb1-3)Galb1-BSA	(Glc)	BSA	11	na
135	LNnT - 04	Galb1-4GlcNAcb1-3Galb1-BSA	(Glc)	BSA	4	na
136	pLNH - 07	Galb1-3GlcNAcb1-3Galb1-4GlcNAcb1-3Galb1-BSA	(Glc)	BSA	7	na
137	BSM (ox)	periodate oxidized bovine submaxillary mucin	na		na	na
138	Fetuin (ox)	periodate oxidized fetuin	na		na	na
139	OSM (ox)	periodate oxidized ovine submaxillary mucin	na	OSM	na	na
140	Ovalbumin (ox)	periodate oxidized ovalbumin	na	Ovalbumin	na	na
141	Ac-S-Tn(Thr)-A-G - 04	Ac-Ser-(GalNAca)Thr-Ala-Gly-Hex-BSA (muc1)	hex	BSA	4	>95%
142	Ac-S-Tn(Thr)-A-G - 08	Ac-Ser-(GalNAca)Thr-Ala-Gly-Hex-BSA (muc1)	hex	BSA	8	>95%
143	Ac-S-Tn(Thr)-A-G - 22	Ac-Ser-(GalNAca)Thr-Ala-Gly-Hex-BSA (muc1)	hex	BSA	22	>95%
144	Ac-V-Tn(Thr)-S-G - 04	Ac-Val-(GalNAca)Thr-Ser-Gly-Hex-BSA (muc1)	hex	BSA	4	>95%
145	Ac-V-Tn(Thr)-S-G - 08	Ac-Val-(GalNAca)Thr-Ser-Gly-Hex-BSA (muc1)	hex	BSA	8	>95%
146	Ac-V-Tn(Thr)-S-G - 19	Ac-Val-(GalNAca)Thr-Ser-Gly-Hex-BSA (muc1)	hex	BSA	19	>95%
147	Ac-A-Tn(Thr)-S-G - 05	Ac-Ala-(GalNAca)Thr-Ser-Gly-Hex-BSA (muc4)	hex	BSA	5	>95%
148	Ac-A-Tn(Thr)-S-G - 08	Ac-Ala-(GalNAca)Thr-Ser-Gly-Hex-BSA (muc4)	hex	BSA	8	>95%
149	Ac-A-Tn(Thr)-S-G - 23	Ac-Ala-(GalNAca)Thr-Ser-Gly-Hex-BSA (muc4)	hex	BSA	23	>95%
150	Ac-S-Tn(Thr)-G-G - 03	Ac-Ser-(GalNAca)Thr-Gly-Gly-Hex-BSA (muc4)	hex	BSA	3	>95%
151	Ac-S-Tn(Thr)-G-G - 07	Ac-Ser-(GalNAca)Thr-Gly-Gly-Hex-BSA (muc4)	hex	BSA	7	>95%
152	Ac-S-Tn(Thr)-G-G - 19	Ac-Ser-(GalNAca)Thr-Gly-Gly-Hex-BSA (muc4)	hex	BSA	19	>95%
153	Ac-T-Tn(Thr)-P-G - 04	Ac-Thr-(GalNAca)Thr-Pro-Gly-Hex-BSA (muc2,6,7)	hex	BSA	4	>95%
154	Ac-T-Tn(Thr)-P-G - 08	Ac-Thr-(GalNAca)Thr-Pro-Gly-Hex-BSA (muc2,6,7)	hex	BSA	8	>95%
155	Ac-T-Tn(Thr)-P-G - 21	Ac-Thr-(GalNAca)Thr-Pro-Gly-Hex-BSA (muc2,6,7)	hex	BSA	21	>95%
156	Ac-S-Tn(Thr)-S-G HSA-23	Ac-Ser-(GalNAca)Thr-Ser-Gly-Hex-HSA	hex	HSA	23	>95%
157	Ac-S-Tn(Thr)-S-G HSA-04	Ac-Ser-(GalNAca)Thr-Ser-Gly-Hex-HSA	hex	HSA	4	>95%
158	Ac-TF(Ser)-G - 04	Ac-(Galb1-3GalNAca)Ser-Gly-Hex-BSA	hex	BSA	4	>95%
159	Ac-TF(Ser)-G - 24	Ac-(Galb1-3GalNAca)Ser-Gly-Hex-BSA	hex	BSA	24	>95%
160	NA2 - 08	Galb1-4GlcNAcb1-2Mana1-6[Galb1-4GlcNAcb1-2Mana1-3]Manb1-4GlcNAc -BSA	(GlcNAc)	BSA	8	na
161	NA3 - 05	Galb1-4GlcNAcb1-2Mana1-6[Galb1-4GlcNAcb1-2(Galb1-4GlcNAcb1-4)Mana1-3]Manb1-4GlcNAc -BSA	(GlcNAc)	BSA	5	na
162	NGA2 - 07	GlcNAcb1-2Mana1-6(GlcNAcb1-2Mana1-3)Manb1-4GlcNAc -BSA	(GlcNAc)	BSA	7	na
163	NGA2B - 05	GlcNAcb1-2Mana1-6(GlcNAcb1-2Mana1-3)(GlcNAcb1-4)Manb1-4GlcNAc -BSA	(GlcNAc)	BSA	5	na
164	NA4 - 05	Galb1-4GlcNAcb1-2(Galb1-4GlcNAcb1-6)Mana1-6[Galb1-4GlcNAcb1-2(Galb1-4GlcNAcb1-4)Mana1-3]Manb1-4GlcNAc -BSA	(GlcNAc)	BSA	5	na
165	NGA3B - 06	GlcNAcb1-2Mana1-6[GlcNAcb1-2(GlcNAcb1-4)Mana1-3](GlcNAcb1-4)Manb1-4GlcNAc -BSA	(GlcNAc)	BSA	6	na
166	NGA3 - 01	GlcNAcb1-2Mana1-6[GlcNAcb1-2(GlcNAcb1-4)Mana1-3]Manb1-4GlcNAc -BSA	(GlcNAc)	BSA	1	na
167	NGA4 - 06	GlcNAcb1-2(GlcNAcb1-6)Mana1-6[GlcNAcb1-2(GlcNAcb1-4)Mana1-3]Manb1-4GlcNAc -BSA	(GlcNAc)	BSA	6	na
168	NGA4(B)2 - 04	GlcNAcb1-2(GlcNAcb1-4)(GlcNAcb1-6)Mana1-6[GlcNAcb1-2Mana1-3](GlcNAcb1-4)Manb1-4GlcNAc -BSA	(GlcNAc)	BSA	4	na
169	NGA5B - 02	GlcNAcb1-2(GlcNAcb1-4)(GlcNAcb1-6)Mana1-6[GlcNAcb1-2(GlcNAcb1-4)Mana1-3](GlcNAcb1-4)Manb1-4GlcNAc -BSA	(GlcNAc)	BSA	2	na
170	GA2di (accurate) - 28	GalNAcb1-4Galb - BSA (aka: asialo-GM2)	unknown	BSA	28	na
171	Ac-P-Tn(Thr)-T-G - 05	Ac-Pro-(GalNAca)Thr-Thr-Gly-Hex-BSA (muc2)	hex	BSA	5	>95%
172	Ac-P-Tn(Thr)-T-G - 08	Ac-Pro-(GalNAca)Thr-Thr-Gly-Hex-BSA (muc2)	hex	BSA	8	>95%
173	Ac-P-Tn(Thr)-T-G - 22	Ac-Pro-(GalNAca)Thr-Thr-Gly-Hex-BSA (muc2)	hex	BSA	22	>95%
174	Ac-Tn(Thr)-Tn(Thr)-Tn(Thr)-G - 05	Ac-(GalNAca)Thr-(GalNAca)Thr-(GalNAca)Thr-Gly-Hex-BSA (muc2)	hex	BSA	5	>95%
175	Ac-Tn(Thr)-Tn(Thr)-Tn(Thr)-G - 08	Ac-(GalNAca)Thr-(GalNAca)Thr-(GalNAca)Thr-Gly-Hex-BSA (muc2)	hex	BSA	8	>95%
176	Ac-Tn(Thr)-Tn(Thr)-Tn(Thr)-G - 20	Ac-(GalNAca)Thr-(GalNAca)Thr-(GalNAca)Thr-Gly-Hex-BSA (muc2)	hex	BSA	20	>95%
177	Ac-S-Tn(Thr)-Tn(Thr)-G - 05	Ac-Ser-(GalNAca)Thr-(GalNAca)Thr-Gly-Hex-BSA (muc2)	hex	BSA	5	>95%
178	Ac-S-Tn(Thr)-Tn(Thr)-G - 09	Ac-Ser-(GalNAca)Thr-(GalNAca)Thr-Gly-Hex-BSA (muc2)	hex	BSA	9	>95%
179	Ac-S-Tn(Thr)-Tn(Thr)-G - 22	Ac-Ser-(GalNAca)Thr-(GalNAca)Thr-Gly-Hex-BSA (muc2)	hex	BSA	22	>95%
180	Gala3-type1 - 09	Gala1-3Galb1-3GlcNAc-BSA	3 atom	BSA	9	na
181	2'FucLac (BG-H6) - 07	Fuca1-2Galb1-4Glc-BSA	3 atom	BSA	7	na
182	Ac-S-Tn(Thr)-V-G - 04	Ac-Ser-(GalNAca)Thr-Val-Gly-Hex-BSA	hex	BSA	4	>95%
183	Ac-S-Tn(Thr)-V-G - 22	Ac-Ser-(GalNAca)Thr-Val-Gly-Hex-BSA	hex	BSA	22	>95%
184	Ac-G-V-Tn(Thr)-S-A-G - 04	Ac-Gly-Val-(GalNAca)Thr-Ser-Ala-Gly-Hex-BSA (muc1)	hex	BSA	4	>95%
185	Ac-G-V-Tn(Thr)-S-A-G - 21	Ac-Gly-Val-(GalNAca)Thr-Ser-Ala-Gly-Hex-BSA (muc1)	hex	BSA	21	>95%
186	GTSSA-TF(Ser)-TGHATPLPVTD	BSA-PEG7-Gly-Thr-Ser-Ser-Ala-(Galb1-3GalNAca)Ser-Thr-Gly-His-Ala-Thr-Pro-Leu-Pro-Val-Thr-Asp	PEG-linker	BSA	4	>95%
187	GTSSAS-TF(Thr)-GHATPLPVTD	BSA-PEG7-Gly-Thr-Ser-Ser-Ala-Ser-(Galb1-3GalNAca)Thr-Gly-His-Ala-Thr-Pro-Leu-Pro-Val-Thr-Asp	PEG-linker	BSA	4	>95%
188	GTSSASTGHA-TF(Thr)-PLPVTD	BSA-PEG7-Gly-Thr-Ser-Ser-Ala-Ser-Thr-Gly-His-Ala-(Galb1-3GalNAca)Thr-Pro-Leu-Pro-Val-Thr-Asp	PEG-linker	BSA	5	>95%
189	GTSSA-TF(Ser)-TF(Thr)-GHATPLPVTD	BSA-PEG7-Gly-Thr-Ser-Ser-Ala-(Galb1-3GalNAca)Ser-(Galb1-3GalNAca)Thr-Gly-His-Ala-Thr-Pro-Leu-Pro-Val-Thr-Asp	PEG-linker	BSA	5	>95%
190	GTSSASTGHATPLPVTD	BSA-PEG7-Gly-Thr-Ser-Ser-Ala-Ser-Thr-Gly-His-Ala-Thr-Pro-Leu-Pro-Val-Thr-Asp	PEG-linker	BSA	6	>95%
191	PEG-linker - 06	OH-(CH2)2-NH-Gly-CO-PEG7-NH-(CO)Hept-SH-Mal-Cychex-CO-BSA	PEG-linker	BSA	6	>95%
192	Galilli - 21	Gala1-3Galb1-4Glc-BSA	3 atom	BSA	21	na
193	6'Neu5Ac-LNF V - 12	Fuca1-2Galb1-3(Neu5Aca2-6)GlcNAcb1-3Galb1-APD-HSA	APD	HSA	12 to 15	na
194	Fuc, 6'Neu5Ac-LNnH-APD-HSA - 12	Galb1-4[Fuca1-3]GlcNAcb1-6[Neu5Aca2-6Galb1-4GlcNAcb1-3]Galb1-APD-HSA	APD	HSA	12 to 15	na
195	3'Neu5Ac-3-FL - 07	Neu5Aca2-3Galb1-4(Fuca1-3)Glc -BSA	3 atom	BSA	7	na
196	GlcNAc-Man5 - 03	Mana1-6(Mana1-3)Mana1-6(GlcNAcb1-2Mana1-3)Manb1-4GlcNAcb-BSA	(GlcNAc)	BSA	3	>95%
197	GlcNAc-Man3 - 02	Mana1-6(GlcNAcb1-2Mana1-3)Manb1-4GlcNAcb-BSA	(GlcNAc)	BSA	2	>95%
198	LacNAc-Man5 - 02	Mana1-6(Mana1-3)Mana1-6(Galb1-4GlcNAcb1-2Mana1-3)Manb1-4GlcNAcb-BSA	(GlcNAc)	BSA	2	>95%
199	Ac-S-Thr-S-G - 18	Ac-Ser-Thr-Ser-Gly-Hex-BSA	hex	BSA	18	>95%
200	LeA-LeX - 21	Galb1-3(Fuca1-4)GlcNAcb1-3Galb1-4(Fuca1-3)GlcNAcb1-3Galb1-APD-HSA	APD	HSA	21	na
201	3'Neu5Ac-LNnT - 09	Neu5Aca2-3Galb1-4GlcNAcb1-3Galb1-APD-HSA	APD	HSA	9	na
202	Hep-N-acetylated	fully N-acetylated heparin polysaccharide	na	BSA	1	na
203	Hep-5000 - 01	heparin polysaccharide (MW ~5000)	na	BSA	1	na
204	Man6 - I - 04	Mana1-6(Mana1-3)Mana1-6(Mana1-2Mana1-3)Manb1-BSA	(GlcNAc)	BSA	4	>90%
205	3'-sulpho-LeX - 15	3-SO3-Galb1-4[Fuca1-3)GlcNAc-BSA	3 atom	BSA	15	na
206	Hya9 - 03	(GlcAb1-3GlcNAcb1-4)4b1-3GlcAb1-BSA	(GlcNAc)	BSA	3	na
207	3'-sulpho-LeA - 15	3-SO3-Galb1-3[Fuca1-4)GlcNAc-BSA	3 atom	BSA	15	na
208	Gala1-2Gal - 13	Gala1-2Gal-BSA	3 atom	BSA	13	na
209	6'-sulpho-LeX - 08	6-SO3-Galb1-4[Fuca1-3)GlcNAc-BSA	3 atom	BSA	8	na
210	Hya8 - 03	(GlcNAcb1-4GlcAb1-3)4b1-BSA	(GlcNAc)	BSA	3	na
211	6'-sulpho-LeA - 16	6-SO3-Galb1-3[Fuca1-4)GlcNAc-BSA	3 atom	BSA	16	na
212	MSMFLNH I - 11	Neu5Aca2-6Galb1-4GlcNAcb1-6 (Fuca1-2Galb1-3GlcNAcb1-3)Galb1-BSA	(Glc)	BSA	11	>95%
213	A-LeB hexa - 06	GalNAca1-3(Fuca1-2)Galb1-3(Fuca1-4)GlcNAcb1-3Galb1-BSA	(Glc)	BSA	6	na
214	Hybrid-M5N4B - 03	GlcNAcb1-2Mana1-3[Mana1-3(Mana1-6)Mana1-6](GlcNAcb1-4)Manb1-4GlcNAcb1-BSA	(GlcNAc)	BSA	3	na
215	MSMFLnNH - 09	Galb1-4(Fuca1-3)GlcNAcb1-6 (Neu5Aca2-6Galb1-4GlcNAcb1-3)Galb1-BSA	(Glc)	BSA	9	na
216	iLNO - 06	Galb1-3GlcNAcb1-3Galb1-4GlcNAcb1-6 (Galb1-3GlcNAcb1-3)Galb1-BSA	(Glc)	BSA	6	na
217	MFLNH I - 11	Galb1-4GlcNAcb1-6 (Fuca1-2Galb1-3GlcNAcb1-3)Galb1-BSA	(Glc)	BSA	11	>95%
218	alphaGal-6-deoxy - 11	Gala1-3Galb1-4(6deoxy-GlcNAc)-HSA (alphaGal)-HSA	3 atom spacer	HSA	11	na
219	MFLNH III - 14	Galb1-4(Fuca1-3)GlcNAcb1-6 (Galb1-3GlcNAcb1-3)Galb1-BSA	(Glc)	BSA	14	na
220	TFiLNO(1-2,1-2,1-3) - 04	Fuca1-2Galb1-3GlcNAcb1-3Galb1-4(Fuca1-3)GlcNAcb1-6(Fuca1-2Galb1-3GlcNAcb1-3)Galb-BSA (mixed with other stuff by MS)	(Glc)	BSA	4	mixture of at least 3 glycans
221	LeC (dimeric)-Sp - 16	Galb1-3GlcNAcb1-3Galb1-3GlcNAcb-Sp-BSA	Sp	BSA	16	>95%
222	3'Neu5Ac(9Ac)-LacNAc-Sp - 04	Neu5Ac(9Ac)a2-3Galb1-4GlcNAcb-Sp-BSA	Sp	BSA	4	>95%
223	Bdi-g - 06	Gala1-3Galb– BSA	(Glc)	BSA	6	na
224	Lac-C5 - 14	Galb1-4Glcb – BSA	C5	BSA	14	>95%
225	Mana1-6Man-a - 04	Mana1-6Man-a - BSA	MEAG	BSA	4	>95%
226	B tetra type 1-Sp - 16	Gala1-3[Fuca1-2]Galb1-3GlcNAcb-Sp-BSA	Sp	BSA	16	>95%
227	LacNAc-Sp - 06	Galb1-4GlcNAcb-Sp-BSA	Sp	BSA	6	>95%
228	LNT-2-Sp - 15	GlcNAcb1-3Galb1-4Glcb-Sp-BSA	Sp	BSA	15	>95%
229	GD1a-Sp - 05	Neu5Aca2-3[Neu5Aca2-3Galb1-3GalNAcb1-4]Galb1-4Glcb-Sp-BSA	Sp	BSA	5	>95%
230	6'Neu5Gc-LacNAc-Sp - 05	Neu5Gca2-6Galb1-4GlcNAcb-Sp-BSA	Sp	BSA	5	>95%
231	SSEA-4-Sp - 05	Neu5Aca2-3Galb1-3GalNAcb1-3Gala1-4Galb1-4Glcb-Sp-BSA	Sp	BSA	5	>95%
232	3'Neu5Ac(9Ac)-LacNAc-Sp - 10	Neu5Ac(9Ac)a2-3Galb1-4GlcNAcb-Sp-BSA	Sp	BSA	10	>95%
233	3'Neu5Ac(9Ac)-LeC-Sp - 12	Neu5Ac(9Ac)a2-3Galb1-3GlcNAcb-Sp-BSA	Sp	BSA	12	>95%
234	LDN-Sp - 14	GalNAcb1-4GlcNAcb-Sp-BSA	Sp	BSA	14	>95%
235	B tetra type 2-Sp - 07	Gala1-3[Fuca1-2]Galb1-4GlcNAcb-Sp-BSA	Sp	BSA	7	>95%
236	GD1a-Sp - 10	Neu5Aca2-3[Neu5Aca2-3Galb1-3GalNAcb1-4]Galb1-4Glcb-Sp-BSA	Sp	BSA	10	>95%
237	Ac-S-Ser(GlcNAc-b)-S-G - 24	Ac-Ser-(GlcNAcβ)Ser-Ser-Gly-Hex-BSA	hex	BSA	24	>95%
238	LacNAc-Sp - 15	Galb1-4GlcNAcb-Sp-BSA	Sp	BSA	15	>95%
239	LeC (dimeric)-Sp - 06	Galb1-3GlcNAcb1-3Galb1-3GlcNAcb-Sp-BSA	Sp	BSA	6	>95%
240	Lac-C5 - 05	Galb1-4Glcb – BSA	C5	BSA	5	>95%
241	SSEA-4-Sp - 12	Neu5Aca2-3Galb1-3GalNAcb1-3Gala1-4Galb1-4Glcb-Sp-BSA	Sp	BSA	12	>95%
242	Bdi-g - 16	Gala1-3Galb– BSA	(Glc)	BSA	16	na
243	A tetra type 1-Sp - 15	GalNAca1-3[Fuca1-2]Galb1-3GlcNAcb-Sp-BSA	Sp	BSA	15	>95%
244	Forssman Tetra-BSA - 05	GalNAca1-3GalNAcb1-3Gala1-4Galb-BSA	(Glc)	BSA	5	>95%
245	BSA - C5 (Alkyne) - 10	DF-168B-175-1 C5-alkyne-BSA	C5	BSA	10	>95%
247	GD3-Sp - 08	Neu5Aca2-8Neu5Aca2-3Galb1-4Glcb-Sp-BSA	Sp	BSA	8	>95%
248	A tetra type 2-Sp - 17	GalNAca1-3[Fuca1-2]Galb1-4GlcNAcb-Sp-BSA	Sp	BSA	17	>95%
249	6'Neu5Ac-LacNAc (dimeric)-Sp - 13	Neu5Aca2-6[Galb1-4GlcNAcb1-3)2b-Sp-BSA	Sp	BSA	13	>95%
250	GM3(Gc)-Sp - 14	Neu5Gca2-3Galb1-4Glcb-Sp-BSA	Sp	BSA	14	>95%
251	3'KDN-LacNAc-Sp - 05	KDNa2-3Galb1-4GlcNAcb-Sp-BSA	Sp	BSA	5	>95%
252	GNLacNAc-Sp - 06	GlcNAcb1-3Galb1-4GlcNAcb-Sp-BSA	Sp	BSA	6	>95%
253	2'F-A type 2-Sp - 05	GalNAca1-3[Fuca1-2]Galb1-4[Fuca1-3]GlcNAcb-Sp-BSA	Sp	BSA	5	>95%
254	Gb4 tetra (P1 tetra)-Sp - 15	GalNAcb1-3Gala1-4Galb1-4GlcNAcb-Sp-BSA	Sp	BSA	15	>95%
255	GNLacNAc-Sp - 16	GlcNAcb1-3Galb1-4GlcNAcb-Sp-BSA	Sp	BSA	16	>95%
256	3'Neu5Gc-LacNAc-Sp - 06	Neu5Gca2-3Galb1-4GlcNAcb-Sp-BSA	Sp	BSA	6	>95%
257	GT3-Sp - 03	Neu5Aca2-8Neu5Aca2-8Neu5Aca2-3Galb1-4Glcb-Sp-BSA	Sp	BSA	3	>95%
258	Glc-a - 05	Glc-a - BSA	MEAG	BSA	5	>95%
259	LeC-Sp - 15	Galb1-3GlcNAcb-Sp-BSA	Sp	BSA	15	>95%
260	Triazole linker from Xuefei - 43	BSA-linker-triazole from Xuefei	adipic acid	BSA	43	>95%
261	6'Neu5Ac-LacNAc-Sp - 05	Neu5Aca2-6Galb1-4GlcNAcb-Sp-BSA	Sp	BSA	5	>95%
262	Fuc-GM1a - 08	Fuca1-2Galb1-3GalNAcb1-4(Neu5Aca2-3)Galb1-4-BSA	(Glc)	BSA	8	>90%
263	3'KDN-LeC-Sp - 04	KDNa2-3Galb1-3GlcNAcb-Sp-BSA	Sp	BSA	4	>95%
264	Man1 - 04	Manβ1-4GlcNAcβ1-4GlcNAcβ1-BSA	4HB	BSA	4	>95%
265	A tetra type 1-Sp - 05	GalNAca1-3[Fuca1-2]Galb1-3GlcNAcb-Sp-BSA	Sp	BSA	5	>95%
267	2'F-B type 2-Sp - 15	Gala1-3[Fuca1-2]Galb1-4[Fuca1-3]GlcNAcb-Sp-BSA	Sp	BSA	15	>95%
268	3'KDN-LeC-Sp - 12	KDNa2-3Galb1-3GlcNAcb-Sp-BSA	Sp	BSA	12	>95%
269	B tetra type 2-Sp - 20	Gala1-3[Fuca1-2]Galb1-4GlcNAcb-Sp-BSA	Sp	BSA	20	>95%
270	Galb1-4Gal	Galb1-4Gal-BSA	3 atom spacer	BSA	nd	na
271	GM2-Sp - 07	Neu5Aca2-3[GalNAcb1-4]Galb1-4Glcb-Sp-BSA	Sp	BSA	7	>95%
272	3'KDN-LacNAc-Sp - 12	KDNa2-3Galb1-4GlcNAcb-Sp-BSA	Sp	BSA	12	>95%
273	3'Neu5Ac-LacNAc-Sp - 05	Neu5Aca2-3Galb1-4GlcNAcb-Sp-BSA	Sp	BSA	5	>95%
274	6'Neu5Ac-LDN-Sp - 13	Neu5Aca2-6GalNAcb1-4GlcNAcb-Sp-BSA	Sp	BSA	13	>95%
275	Man-a - 05	Man-a - BSA	MEAG	BSA	5	>95%
276	B tetra type 1-Sp - 04	Gala1-3[Fuca1-2]Galb1-3GlcNAcb-Sp-BSA	Sp	BSA	4	>95%
277	A tetra type 2-Sp - 07	GalNAca1-3[Fuca1-2]Galb1-4GlcNAcb-Sp-BSA	Sp	BSA	7	>95%
278	LNT-Sp - 06	Galb1-3GlcNAcb1-3Galb1-4GlcNAcb-Sp-BSA	Sp	BSA	6	>95%
279	LeC-Sp - 07	Galb1-3GlcNAcb-Sp-BSA	Sp	BSA	7	>95%
280	GQ2-Sp - 06	Neu5Aca2-8Neu5Aca2-8Neu5Aca2-8Neu5Aca2-3[GalNAcb1-4]Galb1-4Glcb-Sp-BSA	Sp	BSA	6	>95%
281	3'Neu5Ac-LeC-Sp - 12	Neu5Aca2-3Galb1-3GlcNAcb-Sp-BSA	Sp	BSA	12	>95%
282	GM3-Sp - 11	Neu5Aca2-3Galb1-4Glcb-Sp-BSA	Sp	BSA	11	>95%
283	R-Tn(Ser)-Tn-hydroxyethylamide - 36	BSA-linker-Tn(Ser)-hydroxyethylamide	adipic acid	BSA	36	>95%
284	3'Neu5Ac-LeC-Sp - 05	Neu5Aca2-3Galb1-3GlcNAcb-Sp-BSA	Sp	BSA	5	>95%
285	GM3-Sp - 04	Neu5Aca2-3Galb1-4Glcb-Sp-BSA	Sp	BSA	4	>95%
286	3'GN-LacNAc (dimeric)-Sp - 14	GlcNAcb1-3(Galb1-4GlcNAcb1-3)2b-Sp-BSA	Sp	BSA	14	>95%
287	LNT-2-Sp - 06	GlcNAcb1-3Galb1-4Glcb-Sp-BSA	Sp	BSA	6	>95%
288	GT2-Sp - 08	Neu5Aca2-8Neu5Aca2-8Neu5Aca2-3[GalNAcb1-4]Galb1-4Glcb-Sp-BSA	Sp	BSA	8	>95%
289	Forssman Tetra-BSA - 13	GalNAca1-3GalNAcb1-3Gala1-4Galb-BSA	(Glc)	BSA	13	>95%
290	alpha-Gal tetra - 17	Gala1-3Galb1-4GlcNAcb1-3Galb1-BSA	(Glc)	BSA	17	>95%
291	Gb5/SSEA3 - 04	Galb1-3GalNAcb1-3Gala1-4Galb1-BSA	(Glc)	BSA	4	>95%
292	3'Neu5Ac-LacNAc-Sp - 10	Neu5Aca2-3Galb1-4GlcNAcb-Sp-BSA	Sp	BSA	10	>95%
293	Globo H - 10	Fuca1-2Galb1-3GalNAcb1-3Gala1-4Galb1-BSA	(Glc)	BSA	10	>95%
294	Globo A - 09	GalNAca1-3(Fuca1-2)Galb1-3GalNAcb1-3Gala1-4Galb1-BSA	(Glc)	BSA	9	>95%
295	GT2-Sp - 03	Neu5Aca2-8Neu5Aca2-8Neu5Aca2-3[GalNAcb1-4]Galb1-4Glcb-Sp-BSA	Sp	BSA	3	>95%
296	3'Neu5Gc-LacNAc-Sp - 10	Neu5Gca2-3Galb1-4GlcNAcb-Sp-BSA	Sp	BSA	10	>95%
297	3'Neu5Ac-LacNAc (dimeric)-Sp - 13	Neu5Aca2-3(Galb1-4GlcNAcb1-3)2b-Sp-BSA	Sp	BSA	13	>95%
298	GD3-Sp - 04	Neu5Aca2-8Neu5Aca2-3Galb1-4Glcb-Sp-BSA	Sp	BSA	4	>95%
299	Ac-S-Ser(GlcNAc-a)-S-G - 07	Ac-Ser-(GlcNAcα)Ser-Ser-Gly-Hex-BSA	hex	BSA	7	>95%
300	TFiLNO(1-2,1-2,1-4) - 06	Fuca1-2Galb1-3GlcNAcb1-3Galb1-4GlcNAcb1-6[Fuca1-2Galb1-3(Fuca1-4)GlcNAcb1-3]Galb-BSA	(Glc)	BSA	6	na
301	GM2-Sp - 14	Neu5Aca2-3[GalNAcb1-4]Galb1-4Glcb-Sp-BSA	Sp	BSA	14	>95%
302	LNT-Sp - 15	Galb1-3GlcNAcb1-3Galb1-4GlcNAcb-Sp-BSA	Sp	BSA	15	>95%
303	3'Neu5Gc-LeC-Sp - 12	Neu5Gca2-3Galb1-3GlcNAcb-Sp-BSA	Sp	BSA	12	>95%
304	GQ2-Sp - 03	Neu5Aca2-8Neu5Aca2-8Neu5Aca2-8Neu5Aca2-3[GalNAcb1-4]Galb1-4Glcb-Sp-BSA	Sp	BSA	3	>95%
305	Gb5/SSEA3 - 12	Galb1-3GalNAcb1-3Gala1-4Galb1-BSA	(Glc)	BSA	12	>95%
306	Ac-S-Ser(GlcNAc-b)-S-G - 07	Ac-Ser-(GlcNAcβ)Ser-Ser-Gly-Hex-BSA	hex	BSA	7	>95%
307	LacNAc (dimeric)-Sp - 16	(Galb1-4GlcNAcb1-3)2b-Sp-BSA	Sp	BSA	16	>95%
308	3'Neu5Ac-LacNAc (dimeric)-Sp - 06	Neu5Aca2-3(Galb1-4GlcNAcb1-3)2b-Sp-BSA	Sp	BSA	6	>95%
309	alpha-Gal tetra - 04	Gala1-3Galb1-4GlcNAcb1-3Galb1-BSA	(Glc)	BSA	4	>95%
310	3'Neu5Ac(9Ac)-LeC-Sp - 05	Neu5Ac(9Ac)a2-3Galb1-3GlcNAcb-Sp-BSA	Sp	BSA	5	>95%
311	LacNAc (dimeric)-Sp - 06	(Galb1-4GlcNAcb1-3)2b-Sp-BSA	Sp	BSA	6	>95%
312	CT/Sda-Sp - 13	Neu5Aca2-3[GalNAcb1-4]Galb1-4GlcNAcb-Sp-BSA; like GM2 but on glycoproteins	Sp	BSA	13	>95%
313	MFiLNO(1-3) - 09	Galb1-3GlcNAcb1-3Galb1-4(Fuca1-3)GlcNAcb1-6 (Galb1-3GlcNAcb1-3)Galb1-BSA	(Glc)	BSA	9	na
314	GD2-Sp - 04	Neu5Aca2-8Neu5Aca2-3[GalNAcb1-4]Galb1-4Glcb-Sp-BSA	Sp	BSA	4	>95%
315	6'Neu5Ac-LacNAc (dimeric)-Sp - 05	Neu5Aca2-6[Galb1-4GlcNAcb1-3)2b-Sp-BSA	Sp	BSA	5	>95%
316	3'Neu5Gc-LeC-Sp - 05	Neu5Gca2-3Galb1-3GlcNAcb-Sp-BSA	Sp	BSA	5	>95%
317	DFLNnH, LeA/LeA - 10	Galb1-4(Fuca1-3)GlcNAcb1-6[Galb1-4(Fuca1-3)GlcNAcb1-3]Galb1-BSA	(Glc)	BSA	10	na
318	GD1b - 05	Neu5Aca2-8Siaa2-3(Galb1-3GalNAcb1-4)Galb1-4-BSA	(Glc)	BSA	5	>90%
319	6'Neu5Ac-LacNAc-Sp - 11	Neu5Aca2-6Galb1-4GlcNAcb-Sp-BSA	Sp	BSA	11	>95%
320	3'GN-LacNAc (dimeric)-Sp - 06	GlcNAcb1-3(Galb1-4GlcNAcb1-3)2b-Sp-BSA	Sp	BSA	6	>95%
321	Man1 - 12	Manβ1-4GlcNAcβ1-4GlcNAcβ1-BSA	4HB	BSA	12	>95%
322	GM3(Gc)-Sp - 05	Neu5Gca2-3Galb1-4Glcb-Sp-BSA	Sp	BSA	5	>95%
323	LDN-Sp - 05	GalNAcb1-4GlcNAcb-Sp-BSA	Sp	BSA	5	>95%
324	6'Neu5Ac-LDN-Sp - 05	Neu5Aca2-6GalNAcb1-4GlcNAcb-Sp-BSA	Sp	BSA	5	>95%
325	GT3-Sp - 07	Neu5Aca2-8Neu5Aca2-8Neu5Aca2-3Galb1-4Glcb-Sp-BSA	Sp	BSA	7	>95%
327	3'Neu5Ac-LDN-Sp - 11	Neu5Aca2-3GalNAcb1-4GlcNAcb-Sp-BSA	Sp	BSA	11	>95%
328	3'GN type1-Sp - 04	GlcNAcb1-3Galb1-3GlcNAcb-Sp-BSA	Sp	BSA	4	>95%
329	DFLNHc, LacNAc/LeB - 08	Galb1-4GlcNAcb1-6[Fuca1-2Galb1-3(Fuca1-4)GlcNAcb1-3]Galb1-BSA	(Glc)	BSA	8	na
330	GD2-Sp - 10	Neu5Aca2-8Neu5Aca2-3[GalNAcb1-4]Galb1-4Glcb-Sp-BSA	Sp	BSA	10	>95%
331	3'Neu5Ac-LDN-Sp - 05	Neu5Aca2-3GalNAcb1-4GlcNAcb-Sp-BSA	Sp	BSA	5	>95%
332	BSA - C5 (Alkyne) - 23	DF-168C-16-B5 C5-alkyne-BSA	C5	BSA	23	>95%
333	2'F-B type 2-Sp - 03	Gala1-3[Fuca1-2]Galb1-4[Fuca1-3]GlcNAcb-Sp-BSA	Sp	BSA	3	>95%
334	A tetra type 2-Sp - 05	GalNAca1-3[Fuca1-2]Galb1-4GlcNAcb-Sp-BSA	Sp	BSA	5	>95%
335	B tetra type 2-Sp - 05	Gala1-3[Fuca1-2]Galb1-4GlcNAcb-Sp-BSA	Sp	BSA	5	>95%
336	GM2-Sp - 04	Neu5Aca2-3[GalNAcb1-4]Galb1-4Glcb-Sp-BSA	Sp	BSA	4	>95%
337	Alexa Fluoro 647	Alexa Fluoro 647-BSA (30mg/mL+ BSA, 125mg/mL total)	na	BSA		na

## Sheet: IgG-135
			Set	Training	Training	Training	Training	Training	Training	Training	Training	Training	Training	Training	Training	Training	Training	Training	Training	Training	Training	Training	Training	Training	Training	Training	Training	Training	Training	Training	Training	Training	Training	Training	Training	Training	Training	Training	Training	Training	Training	Training	Training	Training	Training	Training	Training	Training	Validation
			Sample ID	F50866-01	F50861-01	F50873-04	F50865-09	F50871-08	F50867-08	F50865-08	F50871-07	F50865-07	F50860-07	F50859-05	F50872-02	F50873-07	F50871-05	F50873-02	F50866-04	F50861-04	F50873-03	F50865-03	F50866-02	F50875-01	F50863-06	F50870-07	F50869-07	F50864-08	F50863-03	F50862-01	F50874-04	F50876-07	F50868-02	F50864-03	F50862-05	F50874-06	F50863-07	F50864-09	F50868-08	F50868-03	F50864-01	F50862-06	F50869-09	F50875-07	F50876-05	F50875-08	F50870-02	F50875-09	F50865-02
			Sex	M	M	M	M	M	M	M	M	M	M	M	M	M	M	M	M	M	M	M	M	F	F	F	F	F	F	F	F	F	F	F	F	F	F	F	F	F	F	F	F	F	F	F	F	F	M
			Race	African-American	Hispanic	Caucasian	African-American	Caucasian	African-American	African-American	Caucasian	African-American	Hispanic	Hispanic	Caucasian	Caucasian	Caucasian	Caucasian	African-American	Hispanic	Caucasian	African-American	African-American	Caucasian	Hispanic	African-American	African-American	Hispanic	Hispanic	Hispanic	Caucasian	Caucasian	African-American	Hispanic	Hispanic	Caucasian	Hispanic	Hispanic	African-American	African-American	Hispanic	Hispanic	African-American	Caucasian	Caucasian	Caucasian	African-American	Caucasian	African-American
			Age	32	46	44	22	27	43	25	29	26	34	23	33	41	23	49	39	49	42	21	33	34	34	50	38	43	36	21	28	43	23	42	27	21	38	41	20	27	41	23	30	32	45	36	43	36	25
			Blood Type	O	O	B	O	AB	O	O	AB	A	O	A	O	O	O	O	A	A	A	B	A	AB	A	A	AB	A	AB	AB	O	A	AB	AB	A	A	O	O	B	AB	AB	O	B	A	AB	O	AB	B	A
Print #	Sort	Family	Sample #	1	2	3	4	5	6	7	8	9	10	11	12	13	14	15	16	17	18	19	20	21	22	23	24	25	26	27	28	29	30	31	32	33	34	35	36	37	38	39	40	41	42	43	44	45	46
1	Z-Control	z-control	Cy3	13.4	14.1	13.5	14	13.5	14.1	13.6	14	13.4	13.6	13.4	14	13.3	13.9	13.7	13.5	14.5	14.1	14.5	13.6	14.6	14	14.4	13.6	14.5	14.1	14.5	13.4	14.6	14.1	13.7	14.7	14.2	14.6	13.8	14.6	14	14.5	13.7	14.6	12.1773	14.6	13.6	14.7	14.1	12.2668
2	Z-Control	z-control	BSA	13.2	8.2	12.1	8.3	14.4	8.3	9.4	8.2	12.3	8.1	11.9	8.1	10.8	7.8	11.5	8	7.5	11.8	8.1	9	7.8	11.5	8.2	10.3	8	12.8	8	11.2	7.8	11.5	9.7	7.3	16	7.4	11.1	7.1	13.3	7.2	11	7.1	7.22882	7.5	10.1	7.2	11.4	7.22882
3	Z-Control	z-control	HSA	11.9	14.6	12.3	10.6	13.1	15.9	9.4	12.7	14	14.3	14.7	14.2	12.6	15.4	11.2	7.2	13.8	9.4	11.4	10.6	12.5	12.1	9	11.7	10.1	7.9	13.2	15	15.4	12.2	14.1	12.1	11.5	14.5	13.7	15.5	10.3	9.5	10.9	13.8	7.22882	14.4	10.4	11	12.3	7.22882
4	Human	carb-Glc	Glc-b - 23	10.6	11.2	12.2	8.6	11.5	14.5	7	7.8	10.5	10.5	8.8	14.3	8.4	11.3	11.2	8.9	10.8	9.4	7	10.2	10	10.6	9.3	11	11.1	14.1	12.8	10.2	10.7	9.1	11.6	13.7	12	12.9	13	12.6	12.5	12.2	11.4	12.2	12.7835	12.2	10.1	12.8	11.3	8.24987
5	Human	carb-GalNAc	GalNAc-a - 22	10.1	11.7	9.4	7.5	10.2	13.6	7.4	9.6	10.6	11.7	11.8	12.4	8.5	11.4	12	7.7	8.8	8.9	8.1	8.7	9.8	10.8	7.3	10.7	10.4	11.1	8.9	11.3	13.3	8.9	11.9	12.8	11.9	14.4	13.4	12.1	12.4	12.2	11.8	12.4	9.59446	13.1	11.1	12.6	9.1	7.32878
6	Human	carb-Glc	Glc-a - 22	7.9	7.8	7.9	6.8	10	10.6	7.2	9	9.2	11.2	7.1	11.1	10.1	9	10.6	7.8	9.8	12	8.1	8.4	8.5	8.2	7.5	10.6	10.8	9.9	8.8	7.2	8.9	8.2	12.1	12.3	11.4	12.2	11.7	12.2	11.8	12.1	11.4	12	10.8531	10.4	9.9	12.3	9.4	9.40051
7	Human	carb-Man	Man-a - 20	7	7.2	7.2	7.2	7.2	7.5	7.2	7.2	7.2	7.5	8.5	6.9	7.2	7.2	7.2	8.4	7.2	7.2	7.2	7	7.2	7.2	7.2	7.2	7.7	7.2	7.5	7.2	7.6	7.1	8.4	11.3	8.4	8.3	9.3	11.7	9.5	8.2	10.3	10.5	7.22882	9.3	7.7	10.3	8	7.22882
8	Human	carb-GlcNAc	GlcNAc-b -21	12	13.7	14.7	11.4	12.1	13.2	12	9.8	12.6	13.6	11.6	14.9	11.9	11	13.1	11.9	13.5	10.9	9.5	12.4	14.9	13.4	7.2	12.3	15.8	15	12.7	14	14.2	12.4	14.2	13	15.9	13.9	13.7	15.1	14.4	13.4	13.4	12	14.1095	13.5	14.6	13.2	12.1	9.06274
9	Human	carb-GalNAc	GalNAc-b - 21	11.7	9.7	12.4	7.1	8.9	12.1	7.8	9.5	10.6	11.2	9.7	9.9	7.7	8.4	11.4	9.8	9.3	8.2	7.7	9.6	10.7	10.8	7.8	8	14.6	11	11.2	10.2	12	9.3	12.9	12.7	11.8	12.2	12.3	11.3	12.2	10.9	11.3	13.1	8.74119	11.8	12.5	11.3	10.7	8.86557
10	Non-human	non-human	Fuc-b - 22	7.3	8.3	7.2	7.2	7.8	9.3	7.2	7.6	8.6	9	11.2	7.9	7.2	8.2	7.2	8.5	7.2	7.7	7.2	8.9	9.3	7.6	7.2	8.7	10.1	9.5	8.4	9	8.8	7.9	10.9	12.3	11.4	9.5	10.7	11.4	11.3	9.4	10.1	10.8	9.54141	9.9	9.1	11.3	10.5	7.21951
11	Human	carb-Fuc	Fuc-a - 22	8.7	11	9.7	7.9	8.5	10.3	6.9	8.1	10.3	9.5	9.8	9	7.9	9.1	8.2	7.3	8.8	7.2	7.9	9	7.7	8.9	7.2	9.5	10.1	9.5	10	7.7	11.5	8.3	10.7	12	10.4	11.2	10.3	11.8	10.5	8.3	11.8	10.9	8.23123	10.4	9.2	12	10.6	7.25583
12	Non-human	non-human	Rha-a - 18	14.1	13.5	13.6	12.4	12.8	15.6	13.8	12.1	12.2	12.6	13.4	13.4	13.1	12.4	10.5	14.2	11.9	12.4	11.5	12.1	15.2	11.3	14.2	15	16.1	13.5	14.3	14.8	13	14.7	12.5	14.5	13.7	14	14.9	15.5	13.2	13.1	13.2	13.1	13.3658	15	14.5	13	14.5	9.50301
13	Non-human	non-human	Rha-b - 21	15.2	13.4	10.2	11.9	15.6	15.5	14.1	13.3	13.5	14.1	13.3	12.3	12.6	14.5	11.4	13.7	14.8	14	12.3	15.3	14.3	13.5	14.1	15.7	16.2	13.2	13.1	14.9	15.1	15	13.9	14.7	13.4	15.2	13.9	15.8	14.2	15.8	12.7	13	14.6185	15.8	11	15.1	14.5	12.3151
14	Human	carb-Gal	Gal-a- 24	12	13.6	13.7	10.8	13.2	13.9	14.5	13	13.1	12.3	11	11.4	14	10.9	13.2	13	12.8	9.9	8.8	13.6	10.5	12.1	14.2	14.1	12.8	14.8	14.4	14.5	13.2	7.6	12.6	12	12.1	12.2	15.6	11.2	11.8	12	13.1	12.1	10.0298	13.2	15.5	14.8	12.2	10.1547
15	Human	carb-Gal	Gal-b- 21	10.7	11.7	7.6	8.2	12.3	11.6	10.4	11.7	12.4	11.2	7.9	12.7	9.1	10	8.2	10	9.8	9.6	8.4	7.8	9.7	8	13.9	13.7	13.6	11	11.8	9.2	11.7	8.6	9.3	11.4	10.2	12.4	15.1	11	10.3	11.7	8.9	10.2	8.40521	12.6	9.3	10.7	10	7.22882
16	Human	peptide-Tn	Ac-Tn(Thr)-G - 21	9	10.2	10.7	7.2	12.3	12	8.6	7.2	10	9.5	11.7	13.8	7	8.5	9.7	7.1	10.2	7.2	9	9.8	9.3	12.6	8.3	11.8	10.7	13.1	9.5	11.7	9	9.7	12.8	9.6	9.4	13.2	13.8	9.4	11.1	14.3	11.2	11.3	9.42301	15.2	8.7	10.3	9.7	7.35776
17	Human	carb-GalNAc	GalNAca1-6Galb - 22	13.2	10.1	13	8	11.7	12.5	9.4	9.6	9.5	10.3	8.5	12.3	9.3	8.9	10.4	10.7	9.4	9.1	7.9	12	11.2	8	13.7	10.9	13.5	10.7	11.8	11.1	12.1	7.6	9.8	11.1	11	13	13.5	9.5	12.8	10.7	9.2	11.9	9.27903	13.8	9.6	10.1	8	8.78502
18	Human	carb-GalNAc	Adi - 17	10.1	11.6	12.3	9	10.7	13.4	9.3	9.8	10.2	12.4	8.8	13.4	10.6	10.2	11.3	7.2	9.3	9.4	7.1	8.8	10.8	8.5	9.5	9.3	14.7	11.4	9.6	15.6	11	11.6	10.1	10.6	15.5	13.5	14	9.3	11.2	10.3	9.3	11.2	8.67148	11.8	12.4	11.3	8.6	8.36209
19	Human	carb-GlcNAc	GlcNAca1-4Galb - 20	10.4	11.4	11.3	7.1	7.7	11.2	7.2	10.1	7.3	11.3	9.3	15.3	7.6	7.8	8.5	7.2	7.2	7.2	7.2	9.4	13.9	10.3	7.9	8.3	10.7	13.9	10.9	11.6	10	12.4	10.2	10	9.8	13.2	9.5	8.5	11.8	10.6	8.9	10	8.02388	9.8	9.6	10.8	8.2	9.03143
20	Non-human	non-human	Bdi -23	10.8	9.8	10	9.5	9.6	12.8	8.2	11.4	11.6	11	11.7	11.9	12.3	10.7	14.5	10.3	11.5	8.7	7.6	11.2	8.8	11	11.7	10.3	14.3	11.1	9.3	11.6	11.6	8.2	10.2	10.6	13.7	11.7	12.9	8.8	15.3	9.6	12.1	9.5	13.0977	11.4	14.1	9.6	9.6	7.22882
21	Human	carb-type 2	LacNAc - 22	10	10.1	7.1	7.2	12.4	12	7.2	9	12.4	8.3	6.9	11.5	7.1	8.4	7.2	9.1	10.9	7.2	7.8	8.3	9.7	9.7	9.3	10.6	9.8	11.1	10	7.2	13.4	12.9	10.2	9.8	8.2	12.6	8.3	8.8	10.6	8.5	8.4	11.9	7.89335	8.6	9	9.1	8.8	7.22882
22	Human	glycolipid	GA1di -11	7.1	9.8	7.2	7.1	7	8.6	7.2	7.2	7.1	7.5	7.2	8.2	7.2	7.2	7.2	7.2	7.2	7.2	7	7.2	7.2	8.6	7.5	7.5	9.5	7.2	7.6	7.2	8.2	7.2	8.2	10.3	10	9.9	8.3	9.7	8	8	9.1	9.3	7.22882	7.9	7.2	9.6	7.9	7.22882
23	Human	Carb-Gal	Lac - 33	11.9	13.3	11.7	8.7	11.4	14.5	9	10.5	12.3	13.8	8	13.3	13.5	12.1	10.2	13	12.4	11	14.1	13.6	14.2	12.2	13.3	13.6	14.3	16.4	12.1	14.1	13.5	9.1	11.4	10.9	12.6	13.3	15	13.6	12.1	12.7	13.1	11.5	10.9348	12	11.6	11.3	12.8	9.50192
24	Non-human	peptide-GlcNAca	Ac-S-Ser(GlcNAca)-S-G - 24	14.1	15.3	15.7	11.1	15.2	15.8	12	14.6	13.8	14.4	15.7	14.2	14.2	12.9	13.6	10.7	12	14.1	12.7	13.2	15.8	13.4	11.1	14.9	16.1	15.3	15.5	16.3	14.4	14.6	13.1	11.5	16.2	13.5	16	15.8	14.1	14.8	14.4	15.8	12.9155	14.9	13.6	15.7	13	15.0709
25	Non-human	non-human	Galb1-6Man-a - 13	11.2	9.4	8.3	7.2	8.6	10.8	7.2	8.4	9.8	8.9	7.4	9.6	9.9	7.1	7.2	9.4	8.7	11.1	8	7.2	7.4	7.8	7.7	9.1	12.2	10.8	9.2	8.2	9	9.3	11.1	10.4	9.2	9.6	9.4	10	9.5	8.7	8.3	9.8	7.22882	13.6	8	10.9	11.3	7.22882
26	Human	carb-Man	Mana1-6Man-a - 15	9.7	11.9	8.6	11	10	11.8	11.2	8.2	11.3	9.1	9.2	14.5	10.9	10.7	9.4	8.3	7.6	11.6	8	10.2	14	12.1	7.8	10.2	11.6	14	11.6	10.2	11.4	8.1	10.6	9.3	14.6	13.6	13.4	9.8	9.5	8.8	8.8	11.9	7.22882	11.4	9.5	14	10.9	7.22882
28	Non-human	non-human	Cellobiose -13	11.4	12.4	10.2	8.2	10.4	12.2	8.1	8.5	12.1	11.8	8.6	11.2	9.9	8.4	9.4	10.6	14.5	8.9	8.6	14.7	12.9	10.4	8.5	11.3	12.3	11.2	14.1	10.1	14.8	8.9	11.8	12.1	12.7	11.1	12.2	9.4	10.9	11.5	12.3	11.7	8.63802	12.1	8.9	10.9	13.2	7.42757
29	Human	carb-Glc	Maltose - 23	7.2	7.1	7.2	7.2	7.2	7	7.2	7.2	7.2	7.2	7.2	7.2	7.2	7.2	7.2	7.2	7.2	7.2	7.2	7.2	7.2	7.2	7.2	7.2	7.1	7.2	7.4	7.2	7.2	7.1	7.2	10.4	7.2	7.2	7.2	7.2	7.2	7.2	7.6	7.2	9.28675	7.2	7.2	7.2	7.2	13.9641
30	Human	carb-Glc	Isomaltose - 13	9.6	9.2	8.4	7	9.4	14.2	8.5	8	11.7	9.7	8.9	11.2	7.7	10.5	8.6	9.7	8.9	7.7	9.2	9.9	9.5	7.4	7.4	10.1	10	10.5	10.4	8.2	10.7	10	8.1	11.1	9	10.4	12.1	9.7	8.9	9.1	7.2	9.6	7.62047	9.5	7.4	12.7	8.1	7.22882
31	Human	carb-Gal	Gala1-4Galb - 11	13.2	11.6	11.8	8.3	14.3	12.1	9.4	9.1	12.4	11	11.7	13	10.9	9.5	11.5	8.3	12.9	11.3	7.9	9.4	10	10.7	11.6	11	13.2	12.4	14.1	12.2	12	11.8	10.5	11.3	15.1	11.6	12.2	12.3	12	10.5	11.4	11.8	13.1408	15.7	10.9	13.4	10.5	8.27371
32	Human	carb-Man	ManT -26	7.2	9.6	7.2	7.2	7	9.9	7.2	7.2	6.9	7.4	13.3	8.3	7.2	8.4	7.2	7.2	7.2	7.2	8.2	7.2	7.2	7.2	7.3	7.2	9.7	7.2	8.2	7.1	8.7	7.2	7.2	7.5	7.2	7.2	7.2	8.2	7.2	7.2	7.2	8.2	7.22882	7.6	7.7	8.3	7.2	7.22882
33	Human	carb-Sia	3'Neu5Ac-LacNAc -19	7.2	7.2	7.2	7.2	7.8	10.1	7.2	7.2	7.2	7.2	7.2	7.2	7.2	7.2	7.2	7.2	7.2	7.2	7.2	7.2	7.2	7.2	7.2	8.1	7.2	7.2	7.2	7.2	7.9	7.2	7.6	7.2	7.2	7.2	7.2	7.2	7.2	7.2	7.2	7.2	7.22882	8.7	7.2	7.2	7.2	7.22882
34	Human	Blood Group A	BG-A -19	10.8	12.9	10.1	11.4	8.8	14.8	10.2	7.1	9.9	14.8	7.2	14.2	9.8	13.2	14.1	7.2	7.2	7.2	7.3	7.2	7.8	7.2	7.2	9.9	9.9	7.2	7.2	15.7	7.4	13.4	8.1	7.5	15.3	13.9	14.8	8.6	11.3	7.2	14.2	9.3	7.48094	7.6	15.1	12	10.2	7.22882
35	Human	Blood Group A	2'F-A type 2-Sp - 13	11	13.1	7.5	11.9	7.2	14.3	8.3	7.2	7.2	15.5	7.2	11.1	8.3	12.4	9.9	7.2	7.2	7.2	7.2	7.2	7.2	7.2	7.2	7.2	7.2	7.2	7.2	12.8	7.2	7.2	7.2	7.8	7.6	15.7	12.5	7.2	7.2	7.2	14.5	8	7.22882	7.2	14.7	7.8	10	7.22882
36	Human	Blood Group H	BG-H1- 20	7.2	7.2	7.2	7.2	7.2	7.2	7.2	7.2	7.2	7.6	7.2	7.2	7.2	7.2	7.2	7.2	7.2	7.2	7.2	7.2	7.2	7.2	7.2	7.2	7.2	7.2	11.3	7.2	7.2	7.2	7.7	7.7	7.2	7.2	7.2	7.2	7.2	7.2	7.2	7.2	7.22882	7.2	7.2	7.6	7.2	7.22882
37	Human	Lewis	LeA -18	11.6	12.7	13.3	7.4	7.2	13.1	12.5	7.2	12.3	13.8	7.8	9	7.1	10.7	7.2	9.6	12.7	12.5	13	14.2	10.9	13.8	9.4	7.2	15.7	9.5	11.8	7.2	14.1	7.2	15.2	10.9	11.8	14.2	11.8	8.3	15.3	15	13.7	14.7	9.86748	12.5	7.7	12.7	9.4	7.22882
38	Human	Lewis	LeB - 09	11.5	9.7	12.6	7.2	8.6	11.2	8.2	7.2	12.1	13.4	7.9	7	7.2	7.2	7.2	9.7	12.2	12.2	10.4	13.5	7.5	12.5	9.1	7.2	15.6	8.8	10.3	7.2	12.3	7.2	14.9	10.2	10.3	13.9	11.5	8.4	15.1	14.5	13.3	13.9	9.3991	12.3	7.2	12.1	9	9.16769
39	Human	Lewis	LeY -08	7.2	7.2	7.2	7.2	7.2	7.2	7.2	7.2	7.1	7.2	7.4	7.2	7.2	7.2	7.2	7.2	7.2	7.2	7.2	7.2	7.2	7.2	7.2	7.4	7.7	7.2	7.7	7.2	7.2	7.2	7.6	7.8	7.2	7.2	7.2	7.2	8.2	7.2	7.2	9.7	7.22882	7.3	7.2	8	7.2	7.22882
40	Human	Lewis	LeX (monomeric)	7.2	7.2	7.2	7.2	7.2	7.2	7.2	7.2	7.2	7.2	7.2	7.2	7.2	7.2	7.2	7.2	7.2	7.2	7.2	7.2	7.2	7.2	7.2	7.2	7.2	7.2	7.2	7.2	7.2	7.2	7.2	7.2	7.2	7.2	7.2	7.2	7.2	7.2	7.2	7.2	7.22882	7.2	7.2	7.2	7.2	7.22882
41	Human	Lewis	3'Neu5Ac-LeX (Sialyl LeX) - 09	7.2	7.2	7.2	7.2	7.2	7.2	7.2	7.2	7.2	7.2	10.7	7.2	7.2	7.2	7.2	7.2	7.2	7.2	7.2	7.2	7.2	7.2	7.2	7.2	7.9	7.2	7.2	7.2	7.2	7.2	7.2	7.2	7.2	7.2	7.2	7.2	7.2	7.2	7.2	7.2	7.22882	7.2	7.2	7.2	7.2	7.22882
42	Human	glycolipid	Gb3- 13	11.1	13.7	12.9	7.2	13.3	15.8	10	11.3	15.6	12.8	11.4	13.5	12	15.2	10.7	11.7	14.6	9.8	9.1	12.2	12.5	13.5	10.9	14.1	15.7	14.9	11.9	14.9	13.8	11.5	10.3	8.1	13.5	15.3	13.9	9.3	12.1	10.3	14.1	14.7	12.164	15.2	9.6	11.7	13.7	13.5354
43	Non-human	non-human	Xylb4 - 22	7.2	7.1	7.8	7.1	7.3	8.7	7.2	7.2	7.3	9.5	7.2	7.9	7.2	7.2	7.2	7.2	8.3	7.2	7.2	7.2	7.2	7.2	7.2	7.2	9.1	9	7.2	10.2	7.2	8.2	7.2	7.2	7.2	7.2	8.8	7.2	7.4	7.2	8	8.1	8.39756	7.2	7.6	8.1	7.2	7.54678
44	Non-human	non-human	Ara5 - 20	7.2	7.2	7.2	7.2	7.7	7.3	7.2	7.2	7.1	7.2	7.2	7.2	7.2	7.2	7.2	7.2	7.2	7.2	7.2	7.2	7.2	8.1	7.2	7.2	7.9	7.2	7.2	7.2	7.2	7.2	7.2	9.6	7.2	7.2	7.2	8	7.2	7.2	7.2	7.2	7.22882	7.2	7.2	7.2	7.2	7.22882
45	Non-human	non-human	X3Glc3 - 15	13	10.3	10	7.1	10.3	12.6	11.2	7.2	11.2	11.3	11.7	9.1	12.2	7.1	8.6	9.9	8.3	8.8	7	10.6	7.5	11.1	7.2	8.2	11.1	12	9.3	7.2	8.8	10.2	8.4	9.4	8.5	9.2	11.5	9.4	7.4	8.5	7.2	9	7.63195	9.5	9.2	10.1	10.4	7.22882
46	Human	glycolipid	GM3 - 12	7.2	7.2	7.2	7.2	7.2	7.2	7.2	7.2	7.2	7.2	7.2	7.2	7.2	7.2	7.2	7.2	7.2	7.2	7.2	7.2	7.2	7.2	7.2	7.2	7.2	7.2	7.2	7.2	7.2	9.9	7.2	7.2	7.2	7.2	7.2	7.2	7.2	7.2	7.2	7.2	7.22882	7.2	7.2	7.2	7.2	7.22882
47	Human	carb-Sia	6'Neu5Ac-Lac	7.2	7.2	7.2	7.2	7.2	7.2	7.2	7.2	7.2	7.2	7.2	7.2	7.2	7.2	7.2	7.2	7.2	7.2	7.2	7.2	7.2	7.2	7.2	7.2	7.2	7.2	7.2	7.2	7.2	9.6	7.2	7.2	7.2	7.2	7.2	7.2	7.2	7.2	7.2	7.2	7.22882	7.2	7.2	7.2	7.2	7.22882
48	Human	Lewis	3'Neu5Ac-LeA -12	7.2	7.2	7.2	7.2	7.2	7.2	7.2	7.2	7.2	7.2	7.2	7.2	7.2	7.2	7.2	7.2	7.2	7.2	7.2	7.2	7.2	7.2	7.2	7.2	7.2	7.2	7.2	7.2	7.2	7.2	7.2	7.2	7.2	7.2	7.2	7.2	7.2	7.2	7.2	7.2	7.22882	7.2	7.2	7.2	7.2	7.22882
49	Human	Lewis	LeX (dimeric) -07	7.2	7.2	7.2	7.2	7.2	7.2	7.2	7.2	9.8	8	7.2	7.2	7.2	7.2	7.2	7.2	7.2	7.2	7.2	7.2	7.2	7.2	7.2	7.2	7.2	7.2	7.2	7.2	7.2	7.2	7.2	7.2	7.9	7.2	7.2	7.2	7.2	7.2	7.2	7.2	7.22882	7.2	7.2	7.2	7.2	7.22882
50	Non-human	non-human	Manb4 - 14	9.6	9.2	10.3	7.2	10	10.9	7.2	7.1	11.3	11.1	7.7	9.2	10.8	9.8	7.2	8.4	9.8	8.1	8	9.1	7.4	12.8	7.4	13.9	10.9	9.1	12.9	10.8	10.8	7.2	10.8	8.6	11.2	10.5	10.6	9.5	10.1	9.6	10.7	8.5	12.3139	12	10.2	9.4	8.8	8.81013
51	Non-human	non-human	G2M4 - 07	7.2	7.2	7.2	7.2	7.2	7.2	7.2	7.2	7.2	7.2	7.2	7.2	7.2	7.2	7.2	7.2	7.2	7.2	7.2	7.2	7.2	7.2	7.2	7.2	7.6	7.2	7.2	7.2	7.2	7.2	7.2	7.2	7.2	7.2	7.2	7.8	7.2	7.2	7.2	7.2	9.39093	7.1	7.2	8	7.2	7.95796
52	Human	carb-Glc	Glca1-6Glca1-4Glca1-4Glcb - 15	8.3	7.2	7.1	7.2	7.7	11.5	7.9	7.2	12.9	7.9	8.9	7.7	7	8.8	7.2	9.8	11.6	11.2	10.1	9	7.9	9.4	7.2	9.3	10.7	7.9	13.6	7.1	9	7.1	10.3	10.2	8.4	9.8	9.5	8.9	9.2	11.1	8.4	12.9	7.22882	8.9	8.7	13.7	7.6	7.84282
53	Human	carb-type 1	LNT - 21	7.2	7.2	7.2	7.2	7.2	7.2	7.2	7.2	7.2	7.2	7.2	7.2	7.2	7.2	7.2	7.2	7.2	7.2	7.2	7.2	7.2	7.2	7.2	7.2	7.5	7.3	7.2	7.2	7.2	7.2	7.2	7.2	7.2	8.6	9.1	7.2	7.2	7.2	7.2	7.2	7.22882	8.4	7.2	7.2	7.2	7.22882
54	Human	carb-Sia	LSTa - 10	7.2	7.2	7.2	7.2	7.2	7.2	7.2	7.2	7.2	7.2	7.2	7.2	7.2	7.2	7.2	7.2	7.2	7.2	7.2	7.2	7.2	7.2	7.2	7.2	7.2	7.2	7.2	7.2	7.2	7.2	7.2	7.2	7.2	7.2	7.2	7.2	7.2	7.2	7.2	7.2	7.22882	7.2	7.2	7.2	7.2	7.22882
55	Human	carb-Sia	LSTb - 11	7.2	7.2	7.2	7.2	7.2	7.2	7.2	7.2	7.2	7.2	7.2	7.2	7.2	7.2	7.2	7.2	7.2	7.2	7.2	7.2	7.2	7.2	7.2	7.2	7.2	7.2	7.2	7.2	7.5	7.2	7.2	7.2	7.2	7.6	8.4	7.2	7.2	7.2	7.2	7.2	7.22882	7.2	7.2	7.2	7.2	7.22882
56	Human	carb-Sia	LSTc - 07	7.2	7.2	7.2	7.2	7.2	7.2	7.2	7.2	7.2	7.2	7.2	7.2	7.2	7.2	7.2	7.2	7.2	7.2	7.2	7.2	7.2	7.2	7.2	7.2	7.2	7.2	7.2	7.2	7.2	7.2	7.2	7.2	7.2	7.2	7.2	7.2	7.2	7.2	7.2	7.2	7.22882	7.2	7.2	7.2	7.2	7.22882
57	Human	glycolipid	GA1 - 20	9.4	9.7	9.7	8.5	11	10.9	7.2	11.3	11.7	12	11	8.1	8.7	7.2	7.4	10.2	12.4	7.2	7.2	10.8	8.3	11.3	8.5	11.1	14	10.1	8.7	7.2	11.1	10.2	7.4	10.2	10.7	13.3	13.1	8.2	7.2	11.5	10.3	8.4	8.3929	9.8	8	8.6	8.2	7.22882
58	Non-human	y-glycoprotein	KLH	7.2	7.2	7.2	7.2	7.2	7.2	7.2	7.2	7.2	7.2	7.2	7.2	7.2	7.2	7.2	7.2	7.2	7.2	7.2	7.2	7.2	7.2	7.2	7.2	7.1	7.2	7.2	7.2	7.2	7.2	7.2	7.2	7.2	7.2	7.2	7.2	7.2	7.2	7.2	7.2	7.22882	7.2	7.2	7.2	7.2	7.22882
59	Non-human	y-glycoprotein	KLH (oxidized)	7.2	7.2	7.2	7.2	7.2	7.2	7.2	7.2	7.2	7.2	7.2	7.2	7.2	7.2	7.2	7.2	7.2	7.2	7.2	7.2	7.2	7.2	7.2	7.2	7.2	7.2	7.2	7.2	7.2	7.2	7.2	7.2	7.2	7.2	7.2	7.2	7.2	7.2	7.2	7.2	7.22882	7.2	7.2	7.2	7.2	7.22882
60	Non-human	y-glycoprotein	BSM	7.2	7.2	7.2	7.2	7.2	8.3	7.2	7.2	7.2	8.7	7.2	7.2	7.2	7.2	7.2	7.2	7.2	7.2	7.2	7.2	7.2	7.2	7.2	7.2	7.2	7.2	7.2	7.2	7.2	7.2	7.2	7.2	7.2	7.2	10.1	7.2	7.2	7.2	7.2	7.2	7.22882	7.2	9.1	7.2	8.2	7.22882
61	Non-human	y-glycoprotein	BSM (asialo)	7.2	7.2	7.2	7.2	7.2	9.3	7.2	7.2	7.2	8.7	7.2	7.2	7.2	7.2	10.8	7.2	7.2	7.2	7.2	9.3	9.1	7.2	7.2	7.2	8.5	7.2	7.2	7.2	7.2	7.2	7.2	7.2	7.9	8.9	9.5	7.2	7.2	7.2	7.8	7.2	7.22882	7.2	7.2	7.2	7.2	7.22882
62	Non-human	y-glycoprotein	BSM (deacetylated)	7.2	7.2	7.2	7.2	7.2	7.2	7.2	7.2	7.2	7.2	7.2	7.2	7.2	7.2	7.2	7.2	7.2	7.2	7.2	7.2	7.2	7.2	7.2	7.2	7.1	7.2	7.2	7.2	7.2	7.2	7.2	7.2	7.2	7.2	9.2	7.2	7.2	7.2	7.2	7.2	7.22882	7.2	7.2	7.2	7.2	7.22882
63	Non-human	y-glycoprotein	OSM	7.2	7.2	7.2	7.2	7.2	7.2	7.2	7.2	7.2	7.2	7.2	7.2	7.2	7.2	7.2	7.2	7.2	7.2	7.2	7.2	7.2	7.2	7.2	7.2	7.2	7.2	7.2	7.2	8.9	7.2	7.2	7.2	7.2	7.2	10.3	7.2	7.2	8.2	7.2	7.2	7.22882	7.2	7.2	7.2	7.2	7.22882
64	Non-human	y-glycoprotein	OSM (asialo)	7.2	7.2	7.2	7.2	7.2	9.6	7.2	7.2	7.2	7.9	7.2	7.2	7.2	7.2	7.2	7.2	7.2	7.2	7.2	7.2	7.2	7.2	7.2	7.2	7.2	7.2	7.2	7.2	7.3	7.2	7.2	7.2	7.2	7.2	12	7.2	7.2	9.7	7.2	7.2	7.22882	7.2	7.2	7.2	7.2	7.22882
65	Human	y-glycoprotein	Glycophorin A	7.2	7.2	7.2	7.2	7.2	7.2	7.2	7.2	7.2	7.2	7.2	7.2	7.2	7.2	7.2	7.2	7.2	7.2	7.2	7.2	7.2	7.2	7.2	7.2	7.2	7.2	7.2	7.2	7.2	7.2	7.2	7.2	7.2	7.2	7.2	7.2	7.2	7.2	7.2	7.2	7.22882	7.2	7.5	7.2	7.2	7.22882
66	Human	y-glycoprotein	glycophorin (asialo)	7.2	7.2	7.2	7.2	7.2	7.2	7.2	7.2	7.2	7.2	7.2	7.2	7.2	7.2	7.2	7.2	7.2	7.2	7.2	7.2	7.2	7.2	7.2	7.2	7.2	7.2	7.2	7.2	7.2	7.2	7.2	7.2	7.2	7.2	7.2	7.2	7.2	7.2	7.2	7.2	7.22882	7.2	7.2	7.2	7.2	7.22882
67	Human	y-glycoprotein	PSA	7.4	7.1	7.7	8.3	7.1	8.2	7.2	7.2	7.8	7.2	6.9	7.9	8.9	7	7.2	7.2	7.2	7.2	7.2	8.2	7.2	7.2	7.2	7.2	8.8	7.2	7.3	7.8	7.3	7.7	7.2	7.4	7.4	7.5	7.8	9.1	7.2	7	7.8	7.9	7.43096	7.1	7.7	7.2	7.1	7.43007
68	Human	y-glycoprotein	hsp90	7	7.2	7.1	7.2	7.2	7.6	7.2	7.1	7.9	7.2	7.2	7.5	7.8	6.9	7.2	7.2	7.2	7.3	7.2	7.3	7.2	7.2	7.2	8.1	7.5	7	7.4	8.5	7.2	8.8	7.2	7.2	7.3	7.2	7.5	7.2	7.2	7.2	7.4	7.8	7.22882	7.2	7.2	7.2	7.2	7.22882
69	Human	y-glycoprotein	Tgl	8.2	7.3	7.7	7.4	7.8	8	7.6	8.2	8.4	7.9	8.5	9.7	8.2	7.8	7.7	7.7	7.2	7.5	7.2	8.1	7.1	8.4	7.1	8.3	8.6	8.6	8.1	11.9	7.5	8.9	10.6	11.3	8.6	7.2	12.8	8.4	7.4	7.5	8.6	7.3	7.22882	9.3	7.9	7.5	8.4	7.22882
70	Human	y-glycoprotein	Alpha-fetoprotein	7.2	7.2	7.9	7.2	8.2	7	7.2	7.2	7.5	7.3	8.6	11.7	7.2	7.2	7.2	7.2	7.2	7.9	10.2	8.3	9.4	7.9	7.2	8.6	8.7	9.3	8.2	7.9	7.2	8.9	7.8	8.8	7.2	7.1	9	7.2	7.2	7.2	10.3	8.1	7.22882	7.4	7.7	8.5	7.9	9.43529
72	Human	y-glycoprotein	FABP	9.5	7.9	9.1	11	10.4	12	8.8	8.8	10.2	11.5	8.4	9.8	8.2	8.5	7.9	8.4	8.9	9.4	7.8	10.4	11.3	12.1	9.1	10	10	11.9	10.8	10.8	10.4	10.5	8.9	9.9	11.5	9.8	10.9	10.3	9.2	8.9	9.2	11.8	9.74342	11.4	10.7	11.2	12.1	12.9089
73	Human	Blood Group H	BG-H2 - 16	7.5	7.2	7.2	7.2	7.2	7.2	7.2	7.2	7.2	7.4	7.2	7.2	7.2	7.2	7.2	7.2	7.2	7.2	7.2	7.2	7.2	7.2	7.2	8.2	7.9	7.8	7.2	7.2	7.2	7.2	8.4	7.2	7.2	7.2	7.2	7.2	7.2	7.2	7.2	7.2	7.22882	7.2	7.2	7.2	7.2	7.22882
74	Human	peptide-Tn	Ac-Tn(Ser)-Tn(Ser)-Tn(Ser)-G - 16	7.6	8.1	7.9	7.2	7.8	10.2	7.2	7.2	7.2	8	7	9.9	7.2	7.2	7.2	7.2	7.2	7.2	7.2	7.2	7.2	9.7	7.2	9.1	8	9.5	7.1	7.4	7.4	8.6	8.7	7.2	7.2	8.9	10.4	7.2	7.2	10.3	7.2	7.2	7.22882	10.3	7.2	7.8	7.2	7.22882
75	Non-human	non-human	Chitotriose - 08	9.5	7.2	7.2	10.4	8.7	13	8.4	7.2	8	9.3	7.2	7.6	7.2	7.2	11	7.2	10.4	7.3	7.1	11.1	8.3	7.2	8.2	8	7.9	7.1	9.7	10.3	9.5	7.2	7.2	10.3	9.7	7.2	9	7.2	7.2	7.8	7.2	13.5	7.75076	7.4	7.2	9.2	7.2	9.81182
76	Non-human	non-human-aGal	Gal3- 07	7.8	8	8.9	7.2	7.3	11.1	7.2	7.9	10.3	9.5	9.7	10.4	9.5	8.2	11.9	8.5	9.6	9	7.2	8.6	7.7	10.1	7.2	8.6	9.6	8.8	7.8	11.1	12.2	7.2	7.2	8	11.1	9	9.7	7.2	7.2	7.2	7.7	8.2	8.10204	10.3	10.6	7.2	7.2	7.22882
77	Human	N-linked	Man3 - 05	7.2	7.2	7.2	7.2	7.2	7.2	7.2	7.2	7.2	7.2	7.2	7.1	7.2	7.2	7.2	7.2	7.2	7.2	7.2	7.2	7.2	7.2	7.2	7.2	7.2	7.2	7.2	7.2	7.2	7.2	7.2	7.2	7.2	7.2	7.2	7.2	7.2	7.2	7.2	7.4	7.22882	7.2	7.2	7.2	7.2	7.22882
78	Z-Control	peptide-Z	Ac-S-S-S-G - 24	7.1	7.2	7.2	7.2	7	7.5	7.2	7.2	7.2	7.3	7.3	7.2	7.2	8.7	7.2	7.2	7.2	7.2	7.2	7.2	7.2	7.2	7.2	8.9	11.9	7.2	8.8	7	8.3	8.8	8.5	7.9	7.4	7.2	14.7	7.2	7.8	9.1	10.4	8.3	7.22882	9.8	7.2	8.4	7.5	7.22882
79	Human	peptide-Tn	Ac-S-Tn(Ser)-S-G - 22	7.2	9.4	7.2	7.2	7.2	10.3	7.2	7.2	7.7	7.7	7.2	7.8	8.6	7.2	7.6	7.2	7.2	7.2	7.2	7.2	8.6	7.2	7.2	7.2	7.2	11	7.5	9.6	7.7	7.2	7.2	7.2	9.3	7.6	10.7	7.2	7.2	7.2	7.2	10.8	7.22882	8	7.2	8.1	7.2	7.22882
80	Human	glycolipid	P1 - 09	12.4	10.7	10	11.2	11.2	11.5	6.9	9.1	10.9	11.2	8.8	8.6	7.9	15.5	7.2	10.6	7.8	8.1	9.5	10.3	9.6	11.5	7.5	10.5	12.1	14.3	11.4	13.9	10.4	8.7	12.5	7.7	10.2	11.3	11.3	10.2	7.2	12.6	11.2	9.4	11.9653	12.7	11.7	8.5	11.7	11.7508
81	Human	glycolipid	Gb4 - 09	7.2	7.3	7.2	7.2	7.2	7.4	7.2	7.2	7.2	7.2	7.2	7.2	7.2	6.9	7.2	7.2	7.2	7.2	7.2	7.2	7.2	7.2	7.2	7.2	9	7.2	7.2	8.9	7.2	7.2	7.2	7.2	7.2	7.2	7.2	7.2	7.2	7.2	7.2	7.2	7.22882	7.2	7.2	7.2	7.2	7.22882
82	Human	glycolipid	GM1a - 29	7.5	7.2	7.2	7.2	7.2	9.6	7.2	7.2	7.2	7.2	7.2	7.2	7.2	7.2	7.2	7.2	7.2	7.2	7.2	7.2	7.2	7.2	7.2	7.2	7.7	7.2	7.2	7.2	7.2	12.5	7.2	7.2	7.2	7.2	7.2	7.2	7.2	7.7	7.2	7.2	7.22882	7.2	7.2	7.2	7.2	7.22882
83	Human	carb-type 1	pLNH - 21	7.2	7.2	7.2	7.2	7.2	7.2	7.2	7.2	7.2	7.2	7.2	7.2	7.2	7.2	7.2	7.2	7.2	7.2	7.2	7.2	7.2	7.2	7.2	7.2	7.2	7.2	7.2	7.2	7.2	7.2	7.2	7.2	7.2	7.2	7.2	7.2	7.2	7.2	7.2	7.2	7.22882	7.2	7.2	7.2	7.2	7.22882
84	Z-Control	z-control	HSA (recomb)	7.2	7.2	7.2	7.2	7.2	7.2	7.2	7.2	7.2	7.2	7.2	7.2	7.2	7.2	7.2	7.2	7.2	7.2	7.2	7.2	7.2	7.2	7.2	7.2	7.2	7.2	7.2	7.2	7.2	7.2	7.2	7.2	7.2	7.2	7.2	7.2	7.2	7.2	7.2	7.2	7.22882	7.2	7.2	7.2	7.2	7.22882
85	Human	carb-type 2	LNnT - 14	7.2	7.2	13.4	7.2	7.2	7.2	7.2	7.2	7.2	7.2	7.2	7.2	7.4	7.2	7.2	7.2	7.2	7.2	7.2	7.2	10.1	7.2	7.2	12.1	7.2	7.2	7.2	7.2	7.2	7.2	7.8	7.2	7.2	7.2	7.2	7.2	7.7	7.2	9	7.2	10.3436	7.2	7.2	7.2	7.2	7.23198
86	Human	N-linked	Man5 - 05	7.2	7.2	7.2	7.2	7.2	7.2	7.2	7.2	7.2	7.2	7.2	7.2	7.2	7.2	7.2	7.2	7.2	7.2	7.2	7.2	7.2	7.2	7.2	7.2	7.2	7.2	7.2	7.2	7.2	7.2	7.2	7.2	7.2	7.2	7.2	7.2	7.2	7.2	7.2	7.2	7.22882	7.2	7.2	7.2	7.2	7.22882
87	Human	glycolipid	Gb4 tetra (P1 tetra)-Sp - 06	10.8	11	8.8	7.2	9.5	10.1	7.9	7.2	10.7	10.8	7.2	7.6	7.2	13.3	7.2	8.2	7.5	7.2	8	9	10.1	8.7	7.4	9.8	16	13.3	11.1	12.3	13.7	8.4	9.3	7.2	8.8	11.8	12.7	8.8	7.2	11.3	12.1	8.2	8.94588	13.6	9.6	13.8	12	7.22882
88	Human	N-linked	Man6 - II - 05	7.2	7.2	7.2	7.2	7.2	7.2	7.2	7.2	7.2	7.2	7.2	7.3	7.2	7.2	7.2	7.2	7.2	7.2	7.2	7.2	7.2	7.2	7.2	7.2	7.9	7.2	7.1	7.2	7.2	7.2	7.2	7.2	7.2	7.2	7.2	7.2	7.2	7.2	7.2	7.2	7.22882	7.2	7.2	7.8	7.2	7.22882
89	Human	Lewis	DFpLNH I, LeB - 09	7.2	7.2	7.2	7.2	9.2	7.5	7.2	7.2	7.2	7	7.2	7.4	7.2	7.2	7.2	7.2	7.2	7.2	7.2	7.4	7.2	7.2	7.2	7.2	7.5	7.2	10.3	7.2	7.5	7.2	7.2	8.9	7.2	7.2	7.6	7.2	7.2	7.2	7.5	7.2	7.22882	7.2	7.2	8.7	7.2	10.5886
90	Human	carb-Sia	DSLNT - 06	7.2	7.2	7.2	7.2	7.2	7.2	7.2	7.2	7.2	7.2	7.2	7.2	7.2	7.2	7.2	7.2	7.2	7.2	7.2	7.2	7.2	7.2	7.2	7.2	7.2	7.2	7.2	7.2	7.2	7.2	7.2	7.2	7.2	7.2	7.2	7.2	7.2	7.2	7.2	7.2	7.22882	7.2	7.2	7.2	7.2	7.22882
91	Human	N-linked	Man9 - 05	7.2	7.2	7.2	7.2	7.2	7.2	7.2	7.2	7.2	7.2	7.2	7.2	7.2	7.2	7.2	7.2	7.2	7.2	7.2	7.2	7.2	7.2	7.2	7.2	7.2	7.2	7.2	7.2	7.2	7.2	7.2	7.2	7.2	7.2	7.2	7.2	7.2	7.2	7.2	7.2	7.22882	7.2	7.2	7.2	7.2	7.22882
92	Human	Blood Group B	2'F-B type 2-Sp - 07	9.1	11.7	7.2	10.8	7.2	13.6	11.1	7.2	11	10.8	7.2	9.1	11.1	10.6	11.3	9.9	7.2	7.2	7.2	7.1	7.2	9.2	7.2	7.2	7.4	7.2	7.2	12.6	7.2	7.2	7.2	7.2	7.2	9.2	11.8	7.2	7.2	7.2	12.3	7.2	7.22882	7.2	15.5	7.2	9	7.3573
93	Human	N-linked	Man7D3 - 08	7.2	7.2	7.2	7.2	7.2	7.2	7.2	7.2	7.2	7.2	7.2	7.2	7.2	7.2	7.2	7.2	7.2	7.2	7.2	7.2	7.2	7.2	7.2	7.2	7.2	7.2	7.2	7.2	7.2	7.2	7.2	7.2	7.2	7.2	7.2	7.2	7.2	7.2	7.2	7.2	7.22882	7.2	7.2	7.2	7.2	7.22882
94	Human	y-glycoprotein	AGE60	7.2	7.2	7.2	7.2	7.2	7.2	7.2	7.2	7.2	7.2	7.2	7.2	7.2	7.2	7.2	7.2	7.2	7.2	7.2	7.2	7.2	7.2	7.2	7.2	7.2	7.2	7.2	7.2	7.2	7.2	7.2	7.2	7.2	7.2	7.2	7.2	7.2	7.2	7.2	7.2	7.22882	7.2	7.2	7.2	7.2	7.22882
95	Human	N-linked	Man7D1 - 10	7.2	7.2	7.2	7.2	7.2	7.2	7.2	7.2	7.2	7.2	7.2	7.2	7.2	7.2	7.2	7.2	7.2	7.2	7.2	7.2	7.2	7.2	7.2	7.2	7.2	7.2	7.2	7.2	7.2	7.2	7.2	7.2	7.2	7.2	7.2	7.2	7.2	7.2	7.2	7.2	7.22882	7.2	7.2	7.2	7.2	7.22882
96	Human	carb-Sia	CT/Sda-Sp - 05	9.7	7.2	7.2	7.2	7.2	7.5	7.2	7.2	7.2	7.8	7.2	9.8	11.9	7.2	7.2	7.2	7.2	7.2	7.2	7.6	7.2	7.2	7.2	7.6	7.2	7.2	9.4	7.2	7.2	7.2	7.2	7.2	7.2	7.2	9.4	7.2	7.2	7.2	7.2	7.2	7.22882	7.2	7.2	7.2	11	7.20385
97	Human	N-linked	Man8D1D3 - 09	7.2	7.2	7.2	7.2	7.2	7.2	7.2	7.2	7.2	7.2	7.2	7.2	7.2	7.2	7.2	7.2	7.2	7.2	7.2	7.2	7.2	7.2	7.2	7.2	7.2	7.2	7.2	7.2	7.2	7.2	7.2	7.2	7.2	7.2	7.2	7.2	7.2	7.2	7.2	7.2	7.22882	7.2	7.2	7.2	7.2	7.22882
98	Human	y-glycoprotein	fetuin	7.1	7.2	10.1	7	7.2	7.2	7.2	7.2	7.2	9.7	7.2	7.2	7.2	7.2	7.2	7.2	7.2	9.4	7.2	8.6	7.8	7.2	7.2	7.9	7.2	7.2	7.2	10.4	7.2	7.2	7.2	7.2	7.2	7.2	7.2	10.9	9.2	7.2	7.2	7.2	7.22882	7.2	10.4	7.2	7.2	7.22882
99	Human	Blood Group A	BG-A1- 05	9.2	15	7.9	11.6	7.5	14.8	9.9	7.2	8.3	14.4	7.2	12.5	9	14.3	12	7.2	7.2	7.5	10.2	10.8	7.2	7.2	7.2	9.2	13.5	8.6	7.8	13.6	7.6	7.7	7.2	7.2	7.8	14.1	15.1	8.9	7.2	7.2	14.4	7.7	7.22882	11	16.2	7.2	12	11.3608
100	Non-human	y-glycoprotein	ovalbumin	12.7	7.2	10.1	10.2	11.8	7.2	12.3	12.4	8.9	12.5	13.6	14.4	7.5	13.6	11.7	9.6	11.2	14.5	13.6	13.5	13.8	7.6	7.2	14	13.3	11.8	14.3	15.3	10.2	14.7	13.4	13.8	14.8	12.3	13.7	13.4	13.9	12.9	13.4	13.4	13.1138	7.2	12.9	13.7	13.1	14.2036
101	Human	Blood Group B	BG-B (Dextra) - 13	12.1	11.7	7.2	10.9	8	13.2	8.9	7.2	10.8	12	9.9	12.3	9.1	9.4	11.7	9.7	8.8	12.1	7.2	10.5	7.2	9.5	7.2	7.2	13.7	7.6	7.2	12.1	7.4	13.2	7.2	7.2	9.3	11.3	13.7	7.2	7.7	7.1	8.7	7.2	7.22882	7.2	15.9	7.2	8.5	8.38949
102	Non-human	non-human-aGal	alphaGal- 08	9.8	9.2	10.1	7.7	11.5	11.7	7.3	7.9	11.9	10.4	9.3	11.6	10.6	10.6	13	10.9	9.2	9.9	7.2	9.9	10.6	10.1	8.3	10.7	12.2	10.9	8.7	11.3	12.4	8.4	8	7.2	13.2	10.7	12.3	7.5	7.2	7.2	10.4	7.2	7.22882	12.1	13.4	8.5	9.8	7.22882
103	Non-human	non-human	Cellotriose - 13	11.1	8.9	9	7.1	9.9	11.2	7	7.2	11.8	9.9	7.5	10.5	8	7.2	8.5	7.5	12.8	7.5	7.8	9.8	11.7	9.6	7.2	8.2	9.3	8.5	11.3	8.4	7.7	8.3	7.7	10.1	9.4	8.4	8.1	8.5	7.2	9.7	11.2	10.5	7.31251	9.1	7.2	8.8	10	7.76353
104	Human	carb-Glc	Maltopentaose - 11	7.2	7.2	7.2	7.2	7.2	7.2	7.2	7.2	7.2	7.2	7.9	7.2	7.2	7.2	7.2	7.2	7.2	7.2	7.2	7.2	7.2	7.2	7.2	7.2	7.2	7.2	7.9	7.2	7.2	7.2	7.2	7.2	7.2	7.2	7.2	7.2	7.2	7.2	7.2	7.2	7.22882	7.3	7.2	7.2	7.2	7.22882
105	Human	y-glycoprotein	Alpha-1-acid glycoprotein	7.2	7.2	7.2	7.2	7.2	7.2	7.2	7.2	7.2	7.2	7.2	7.2	7.2	7.2	7.2	7.2	7.2	7.2	7.2	7.2	7.2	7.2	7.2	7.2	7.2	7.2	7.2	7.2	7.2	7.2	7.2	7.2	7.2	7.2	7.2	7.2	7.2	7.2	7.2	7.2	7.22882	7.2	7.2	7.2	7.2	7.22882
106	Human	y-glycoprotein	fetuin (asialo)	7.4	7.2	9.5	7.2	7.2	7.2	7.2	7.2	7.2	9.1	7.2	7.1	7.2	7.2	7.2	7.2	7.2	9	7.2	7.9	7.2	7.2	7.2	7.2	7.2	7.2	7.2	8	7.2	8.5	7.2	7.2	7.2	7.2	7.2	9.9	8.3	7.2	7.2	7.2	7.22882	7.2	8.2	7.2	7.2	7.22882
107	Human	carb-type 2	LacNAc (trimeric) - 08	7.2	7.2	7.2	9.3	7.2	11	7.2	7.2	11.6	7.2	7.2	7.2	7.2	7.2	7.2	7.2	7.2	7.2	7.2	7.1	7.2	7.2	7.2	7.2	8.4	7.3	7.2	8.9	7.2	7.2	7.2	7.2	7.5	8	8	7.2	7.2	7.2	7.2	9.5	7.22882	7.2	7.2	7.2	7.2	7.22882
108	Non-human	non-human	Forssman Di - 21	15.1	15.1	12.7	9.2	15.1	15.1	9	10.4	13.7	14.2	10.6	14.2	13.4	13.4	12.8	10.7	12.3	10.6	7.2	14.9	15.2	11.9	9.4	11.9	15.9	12	9.3	16.1	13.6	13.8	9	8.9	15.8	14.8	15.8	10.4	7.9	12.8	12.3	11	12.761	15.1	13.8	11.2	14.7	11.4644
109	Human	peptide-TF	Ac-S-TF(Ser)-S-G - 16	7.2	7.2	9.1	7.2	7.2	7.2	7.2	7.2	7.2	7.2	7.2	7.2	7.2	7.2	7.2	7.8	7.2	7.2	7.2	7.2	9.5	7.2	7.2	7.2	7.2	7.2	7.2	7.2	7.2	7.2	7.2	7.2	9.1	7.1	7.2	7.2	7.2	7.2	7.2	7.4	7.22882	7.2	7.2	7.2	7.2	7.58997
111	Human	lewis	LeC-Sp - 06	14.9	13.9	13.9	8.6	8.8	11	7.2	10.7	11.9	13.3	9.7	15.5	11.5	10.9	7	7.2	12.1	12.8	10.3	10.7	13	8.9	7.2	15.6	13.5	9.4	8.9	11.6	9.1	8.4	8.4	9	8.8	12.7	13.9	9.6	9.9	12.3	8	11.9	7.22882	13.6	11.9	13.9	13.5	8.16304
112	Z-Control	z-control	BSA #2	7.2	7.2	7.2	7.2	7.2	7.2	7.2	7.2	7.2	7.2	7.2	7.2	7.2	7.2	7.2	7.2	7.2	7.2	7.2	7.2	7.2	7.2	7.2	7.2	7.2	7.2	7.2	7.2	7.2	7.2	7.2	7.2	7.2	7.2	7.2	7.2	7.2	7.2	7.2	7.2	7.22882	7.2	7.2	7.2	7.2	7.22882
113	Human	carb-GalNAc	GalNAc-a - 04	7.2	7.1	7.2	7.2	7.2	9.3	7.2	7.2	7.2	7.6	7.2	9.7	7.2	8.3	7.1	7.2	7.2	7.2	7.2	7.2	7.2	7.2	7.2	7.2	7.4	7.2	7.1	7.2	8.4	7.2	7.2	7.2	7.2	7.9	7.2	7.2	7.2	7.2	7.2	7.2	7.22882	7.4	7.2	7.4	7.2	7.22882
114	Human	carb-GalNAc	GalNAca1-6Galb - 04	8.8	7.2	8.1	7.2	8	8	7.2	7.2	7.1	7.3	7.2	8.5	7.2	7.2	7.2	7.2	7.2	7.2	7.2	7.2	7.2	7.2	8.5	7.2	8.8	7.2	7.7	7.2	7.4	7.2	7.2	7.2	7.2	7.2	7.2	7.2	7.2	7.2	7.2	7.6	7.22882	8.5	7.2	7.2	7.2	7.52536
115	Human	carb-GalNAc	Adi - 04	7.1	7.9	11	7.2	7.6	9.7	7.2	6.9	7.1	8.6	7.2	10.8	8.9	7.6	7.1	7.2	7.2	7.2	7.2	7.2	7.2	7.2	7.2	7.1	9.9	7.4	7.1	11.2	7.3	10.1	7.2	7.2	13.6	8.1	9.6	7.2	7.2	7.2	7.2	7.8	7.22882	7.2	7.2	8.2	7.2	7.42377
117	Human	carb-type 1	LNT - 05	7.2	7.2	7.2	7.2	7.2	7.2	7.2	7.2	7.2	7.2	7.2	7.2	7.2	7.2	7.2	7.2	7.2	7.2	7.2	7.2	7.2	7.2	7.2	7.2	7.2	7.1	7.2	7.2	7.2	7.2	7.2	7.2	7.2	7.2	7.1	7.2	7.2	7.2	7.2	7.2	7.22882	7.3	7.2	7.2	7.2	7.22882
118	Human	glycolipid	GA1 - 06	8.2	8.3	8.1	7.8	10	10	7.2	10.3	10.9	10.9	9.8	6.9	7.3	7.2	7.4	8.3	11.2	7.2	7.2	10.2	7.2	10.3	7.2	9.8	12.6	8.8	7.6	7.2	9.8	9.5	7.2	9.8	10	12.4	12.8	7.9	7.2	10.1	9.6	7.9	7.66382	8.4	7.2	7.7	7.2	7.22882
119	Non-human	non-human	Forssman Di - 04	10.7	12.6	9.2	7.2	10.9	11.9	7.2	8.6	10	12.4	7.2	12.3	8.5	12.1	7.7	7.2	7.6	7.2	7.2	10.3	13	7.2	7.2	7.2	10.1	7.2	7.1	11.4	8.6	8.7	7.2	7.2	13.7	9.4	10.6	7.2	7.2	8	7.4	10.4	9.5492	10.2	7.9	8.3	7.7	8.30152
120	Human	peptide-Tn	Ac-S-Tn(Ser)-S-G - 04	7.2	7.2	7.2	7.2	7.2	7.2	7.2	7.2	7.2	7.2	7.2	7.2	7.2	7.2	7.2	7.2	7.2	7.2	7.2	7.2	7.2	7.2	7.2	7.2	7.2	7.2	7.2	7.3	7.2	7.2	7.2	7.2	7.2	7.2	7.2	7.2	7.2	7.2	7.2	7.2	7.22882	7.2	7.2	7.2	7.2	7.22882
121	Human	peptide-Tn	Ac-Tn(Ser)Tn(Ser)Tn(Ser)-G - 03	7.2	7.2	7.2	7.2	7.2	7.2	7.2	7.2	7.2	7.2	7.2	7.1	7.2	7.2	7.2	7.2	7.2	7.2	7.2	7.2	7.2	7.2	7.2	7.2	7.2	7.2	7.2	7.2	7.2	7.2	7.2	7.2	7.2	7.2	7.2	7.2	7.2	7.2	7.2	7.2	7.22882	7.2	7.2	7.2	7.2	7.22882
122	Human	peptide-Tn	Ac-S-Tn(Thr)-S-G - 04	7.2	8.5	7.2	7.2	7.2	7.2	7.2	7.2	7.2	7.2	7.2	7.2	7.2	7.2	7.2	7.2	7.2	7.2	7.2	7.2	7.2	7.2	7.2	7.2	7.2	7.2	7.2	7.2	7.2	7.2	7.2	7.2	7.2	7.2	7.2	7.2	7.2	7.2	7.2	7.2	7.22882	7.2	7.2	7.2	7.2	7.22882
123	Human	peptide-TF	Ac-S-TF(Ser)-S-G - 04	7.2	7.2	7.2	7.2	7.1	7.2	7.2	7.2	7.2	7.2	7.2	7.2	7.2	7.2	7.2	7.2	7.2	7.2	7.2	7.2	7.2	7.2	7.2	7.2	7.2	7.2	7.2	7.2	7.2	7.2	7.2	7.2	7.4	7.2	7.2	7.2	7.2	7.2	7.2	7.2	7.22882	7.2	7.2	7.2	7.2	7.22882
124	Human	glycolipid	GA2di - 37	10.2	11.3	9.6	7.2	12.9	12.7	9.1	9.2	9.9	12.4	13.5	12	9.5	9.7	8.8	12.7	14.7	12.5	9.2	10.8	9.4	11.2	12.9	14.4	14.2	12.6	14.2	11.7	11.2	9.5	12.1	8.1	10.3	12.5	13.2	11.9	10.1	11.2	10.3	9.4	14.1383	11.8	16.5	11.2	11.4	9.09389
125	Non-human	non-human	Forssman Di - 31	15.1	15.2	12.6	9.4	15.1	15.3	9.5	10.4	14	14.3	11.2	14.3	13.6	13.4	12.9	10.5	12.6	10.7	7.2	14.7	15.4	11.8	9.8	11.9	16	12.3	9.6	16.1	14	13.8	9.2	9.2	15.7	14.8	15.9	10.9	8	13.1	12.4	11.1	13.5206	15.5	13.9	11.7	14.7	12.1925
126	Human	peptide-Tn	Ac-S-Tn(Ser)-S-G - 33	6.9	10.3	7.4	7.2	7	11	7.2	7.2	7.2	8.4	6.9	8.6	9.3	7.5	8.3	7.2	7.2	7.2	7.2	7.3	9.9	7.5	7.2	7.6	7.8	11.7	7.4	10.8	8	7.2	7.2	7.2	10.2	8.1	11.3	7.6	7.6	7.2	7.2	11.1	7.22882	8.8	7.2	8	7.2	8.3548
127	Human	peptide-Tn	Ac-Tn(Ser)Tn(Ser)Tn(Ser)-G - 27	8.5	9.4	8.7	7.2	8.5	11.3	7.2	7.2	6.9	9	8.8	11.2	7.3	7.1	7.5	7.2	7.2	7.2	7.2	8.4	9.3	11.4	7.2	10.2	9.3	10.7	7.6	8.7	8.7	9.5	10.6	7.2	7.7	10.8	12.3	7.8	7.6	12.3	7.5	7.7	7.73193	12	7.2	8.1	8.1	7.31587
128	Human	peptide-TF	Ac-S-TF(Ser)-S-G - 28	7.2	7.2	10	7.2	7.2	7.1	7.2	7.2	7.2	7.1	7.2	7.1	7.2	7.2	7.2	8.6	7.9	7.2	7.1	7.2	7.8	7.2	7.2	7.5	7.2	7.2	7.3	7.2	7.2	7.2	7.2	7.2	8.5	7.2	7.1	7.6	7.2	7.2	7.2	7.4	7.22882	7.2	7.2	7.2	7.2	7.22882
129	Non-human	non-human	Chitotriose - 20	11.8	9.3	8.7	11.8	11.4	15	9.7	7	10.7	11.6	9.3	9.5	8.8	8	12.2	9.4	12.4	8.9	8	12.7	10.3	9.3	10.7	10.4	9.4	9.4	11	12.4	11	7.6	9.3	11.6	11.8	7.2	10.9	7.6	7.9	9.4	8.2	14.5	12.2069	9.8	7.5	10.3	9.3	12.8144
130	Human	carb-Fuc	Fuc-a - 04	7.2	7.3	7.2	7.2	7.1	7.7	7.2	7.2	7	7.2	7.1	7.7	7.2	7.2	7.2	7.2	7.2	7.2	7.2	7.2	7.8	7.2	7.2	7.1	7.7	7.2	7.5	7.2	7.2	7.2	7.2	7.2	7.2	7.2	7.2	7.2	7.2	7.2	7.2	8.4	7.22882	7.2	7.2	7.2	7.2	7.22882
131	Non-human	non-human	Fuc-b - 04	7.2	7.2	7.1	7.2	7.2	7.9	7.2	7.2	7.2	7.1	7.2	7.8	7.2	7.2	7.2	7.2	7.2	7.2	7.2	7.2	7.4	7.2	7.2	7.4	8	7.7	7.1	7.4	7.1	7.3	7.2	7.2	7.2	7.2	7.3	7.2	7.2	7.2	7.2	9	7.22882	7.2	7.2	7.2	7.5	7.22882
132	Human	carb-GlcNAc	GlcNAca1-4Galb - 03	7.2	7.4	7.2	7.2	7.2	7.9	7.2	7.2	7.2	7.2	7.2	11.1	7.2	7.2	7.2	7.2	7.2	7.2	7.2	7.2	9.2	7.2	7.2	7.2	7.8	7.2	7.2	7.2	7.2	7.2	7.2	7.2	7.2	7.2	7.2	7.2	7.2	7.2	7.2	7.5	7.22882	7.2	7.2	7.2	7.2	7.22882
133	Human	carb-type 1+2	LNH - 13	7.2	7.2	7.2	7.2	7.2	7.8	7.2	7.2	7.2	7.2	7.2	7.2	7.2	7.2	7.2	7.2	7.2	7.2	7.2	7.2	7.4	7.2	7.2	7.2	7.2	7.2	7.2	7.2	7.2	7.2	7.2	7.2	7.2	7.2	7.2	7.2	7.2	7.2	7.2	7.2	7.22882	7.1	7.2	7.2	7.2	7.22882
134	Human	carb-type 2	LNnH - 11	7.2	7.2	7.2	7.2	7.2	7.2	7.2	7.2	7.2	7.2	7.2	7.2	7.2	7.2	7.2	7.2	7.2	7.2	7.2	7.2	7.2	7.2	7.2	7.2	7.2	7.2	7.2	7.2	7.2	7.2	7.2	7.2	7.2	7.2	7.2	7.2	7.2	7.2	7.2	7.2	7.22882	7.2	7.2	7.2	7.2	7.22882
135	Human	carb-type 2	LNnT - 04	7.2	7.1	8.3	7.2	7.2	7.7	7.2	7.2	7.2	7.2	7.2	7.2	7.2	7.2	7.2	7.2	7.2	7.2	7.2	7.2	8.4	7.2	7.2	7	7.6	7.2	7.2	7.2	7.2	7.2	7.2	7.2	7.2	7.2	7.2	7.2	7.2	7.2	7.2	7.2	7.22882	7.2	7.2	7.2	7.2	7.22882
136	Human	carb-type 1	pLNH - 07	7.2	7.2	7.2	7.2	7.2	7.2	7.2	7.2	7.2	7.2	7.2	7.2	7.2	7.2	7.2	7.2	7.2	7.2	7.2	7.2	7.2	7.2	7.2	7.2	7.2	7.2	7.2	7.2	7.2	7.2	7.2	7.2	7.2	7.2	7.2	7.2	7.2	7.2	7.2	7.2	7.22882	7.2	7.2	7.2	7.2	7.22882
137	Non-human	y-glycoprotein	BSM (ox)	7.2	7.2	7.2	7.2	7.2	7.2	7.2	7.2	7.2	7.2	7.2	7.2	7.2	7.2	7.2	7.2	7.2	7.2	7.2	7.2	7.2	7.2	7.2	7.2	7.2	7.2	7.2	7.2	7.2	7.2	7.2	7.2	7.2	7.2	7.2	7.2	7.2	7.2	7.2	7.2	7.22882	7.2	7.2	7.2	7.2	7.22882
138	Human	y-glycoprotein	Fetuin (ox)	7.2	7.2	7.2	7.2	7.2	7.3	7.2	7.1	7.1	8	7.2	7.6	7.2	7.2	7.2	7.2	7.2	7.2	7.2	7.2	7.2	7.2	7.2	7.2	7.7	7.2	7.2	7.1	7.2	7.2	7.2	7.2	7.2	7.2	7.2	7.2	7.2	7.2	7.2	7.2	7.22882	7.2	7.2	7.2	7.2	7.22882
139	Non-human	y-glycoprotein	OSM (ox)	7.2	7.2	7.2	7.2	7.7	7.2	7.2	7.2	7.2	7.2	7.2	7.2	7.2	7.2	7.9	7.2	7.2	7.2	7.2	7.2	7.2	7.2	7.2	7.2	7.2	7.2	7.2	7.2	7.2	7.2	7.2	7.2	7.2	7.2	8.7	7.2	7.2	7.2	7.2	7.2	7.22882	7.2	7.2	7.2	7.2	7.22882
140	Non-human	y-glycoprotein	Ovalbumin (ox)	13.2	7.2	10.6	11.6	12.7	7.5	12.4	13.5	9.5	13.7	13.6	15	7.5	14.1	12.3	9.1	11.8	14.9	13.8	13.6	14.4	8	7.1	14.3	14.1	12	14.5	15.4	11.6	15.2	13.5	14.2	14.9	12.8	12.6	13.9	14.2	13.3	13.5	13.9	13.1578	7.2	13	14	13.5	13.7411
141	Human	peptide-Tn	Ac-S-Tn(Thr)-A-G - 04	7.2	7.2	7.2	7.2	7.2	7.2	7.2	7.2	7.2	7.2	7.2	7.5	7.2	7.2	7.2	7.2	7.2	7.2	7.2	7.2	7.2	7.2	7.2	7.2	7.2	7.2	7.2	7.2	7.2	7.2	7.2	7.2	7.2	7.2	7.2	7.2	7.2	7.2	7.2	7.2	7.22882	7.2	7.2	7.2	7.2	7.22882
142	Human	peptide-Tn	Ac-S-Tn(Thr)-A-G - 08	7.2	11.1	7.2	7.2	7.2	7.2	7.2	7.5	7.2	7.1	7.2	7.2	7.2	7.2	7.2	7.2	7.2	7.2	7.2	7.2	7.2	7.2	7.2	7.2	7.2	7.8	7.2	7.2	7.2	7.2	7.2	7.2	7.2	7.2	9.2	7.2	7.2	7.2	7.2	7.2	7.22882	7.2	7.2	7.2	7.2	7.22882
143	Human	peptide-Tn	Ac-S-Tn(Thr)-A-G - 22	7.5	12.8	7.3	7.2	7	9.3	7.2	9.7	7.2	7.9	8.2	7.4	7.2	7.2	7.6	7.2	7.2	7.2	7.2	7.1	7.2	7.2	7.2	7.2	7.2	11.4	8.1	7.4	7.2	7.2	7.2	7.2	7.2	7.8	11	7.8	7.4	8.3	8.2	7.7	7.22882	9.1	7.2	7.2	7.2	7.22882
144	Human	peptide-Tn	Ac-V-Tn(Thr)-S-G - 04	7.2	7.2	7.2	7.2	7.2	7.5	7.2	7.2	7.2	7.2	7.2	7.2	7.2	7.3	7.2	7.2	7.2	7.2	7.2	7.2	7.4	7.2	7.2	7.2	8.1	7.2	7.1	7.2	7.2	7.2	7.2	7.2	7.2	7.2	7.2	7.2	7.2	7.2	7.2	7.5	7.22882	7.2	7.2	7.2	7.2	7.22882
145	Human	peptide-Tn	Ac-V-Tn(Thr)-S-G - 08	7.2	7.2	7.2	7.2	7.2	8.2	7.2	6.9	7.2	7.2	7.2	7.1	7.2	7.2	7.2	7.2	7.2	7.2	7.2	7.2	7.2	7.2	7.2	7.2	8.3	7.2	7.2	7.2	7.2	7.2	7.2	7.2	7.6	7.2	7.3	7.2	7.2	7.2	7.4	7.2	7.22882	7.1	7.2	7.2	7.1	7.22882
146	Human	peptide-Tn	Ac-V-Tn(Thr)-S-G - 19	7.2	7.1	7.2	7.2	7.2	10.1	7.2	8.9	8	7.2	7.2	7.2	7.1	7.2	7.2	7.2	7.2	7.2	7.2	7.2	7.2	7.2	7.2	7.2	7.8	7.2	7.2	7.8	7.2	7.2	7.2	7.4	8.9	7.2	8.2	7.2	7.2	7.2	7.2	7.2	7.22882	7.2	7.9	7.2	7.2	7.22882
147	Human	peptide-Tn	Ac-A-Tn(Thr)-S-G - 05	7.2	7.2	7.2	7.2	7.2	7.2	7.2	7.2	7.2	7.2	7.2	7.2	7.2	7.2	7.2	7.2	7.2	7.2	7.2	7.2	7.2	7.2	7.2	7.2	7.7	9.1	7.2	7.6	7.2	7.2	7.2	7.2	7.2	7.2	9.4	7.2	7.2	7.2	7.2	7.2	7.22882	7.2	7.2	7.2	7.2	7.22882
148	Human	peptide-Tn	Ac-A-Tn(Thr)-S-G - 08	7.2	7.5	7.2	7.2	7.2	7.3	7.2	7.2	7.2	7.2	7.2	7.3	7.2	7.2	7.2	7.2	7.2	7.2	7.2	7.2	7.2	7.2	7.2	7.2	7.2	7.2	7.2	7.2	7.2	7.2	7.2	7.2	7.2	7.2	7.5	7.2	7.2	7.2	7.2	7.2	7.22882	7.2	7.2	7.2	7.2	7.22882
149	Human	peptide-Tn	Ac-A-Tn(Thr)-S-G - 23	7.2	9.3	7.2	7.2	7.2	8.5	7.2	7.7	7.2	7.1	7.2	7	7.2	7.2	7.2	7.2	7.2	7.2	7.2	7.2	7.2	7.2	7.2	7.2	7.2	9.3	7.2	7.2	7.2	7.2	7.2	7.2	7.2	7.2	8.7	7.2	7.2	7.2	7.2	7.2	7.22882	7.2	7.2	7.2	7.2	7.22882
150	Human	peptide-Tn	Ac-S-Tn(Thr)-G-G - 03	7.2	7.2	7.2	7.2	7.2	9.2	7.2	7.2	7.2	7.2	7.2	7.2	7.2	7.2	7.2	7.2	7.2	7.2	7.2	7.2	7.2	7.2	7.2	7.2	7.2	7.2	7.2	7.2	7.2	7.2	7.2	7.2	7.2	7.2	7.2	7.2	7.2	7.2	7.2	7.2	7.22882	7.2	7.2	7.2	7.2	7.22882
151	Human	peptide-Tn	Ac-S-Tn(Thr)-G-G - 07	7.2	6.9	7.2	7.2	7.2	10.4	7.2	7.6	7.2	7.2	7.2	7.2	7.2	7.2	7.2	7.2	7.2	7.2	7.2	7.2	7.2	7.2	7.2	7.2	7.2	7.2	7.2	7.2	7.2	7.2	7.2	7.2	7.2	7.2	8.2	7.2	7.2	7.2	7.2	7.2	7.22882	7.2	7.2	7.2	7.2	7.22882
152	Human	peptide-Tn	Ac-S-Tn(Thr)-G-G - 19	7.2	7.8	7.2	7.2	7.2	10.4	7.2	8.1	8.5	7.2	7.2	7.1	7.2	7.2	7.1	7.2	7.2	7.2	7.2	7.2	7.2	7.2	7.2	7.2	7.2	7.2	7.2	7.2	7.2	7.2	7.2	7.2	7.2	7.2	7.2	7.2	7.2	7.2	7.2	7.2	7.22882	7.2	7.2	7.2	7.2	7.22882
153	Human	peptide-Tn	Ac-T-Tn(Thr)-P-G - 04	7.2	7.2	7.5	7.2	7.1	7.2	7.2	7.2	7.2	7.2	7.2	8.2	7.1	7.2	7.2	7.2	7.2	7.2	7.2	7.2	7.2	8.3	7.2	7.2	7.7	9	7.2	7.1	7.2	7.2	9.2	7.2	7.2	8.2	9.3	7.2	7.2	9.4	7.2	7.4	7.22882	11.3	7.2	7.2	7.2	7.22882
154	Human	peptide-Tn	Ac-T-Tn(Thr)-P-G - 08	7.2	7.2	7.9	7.2	7.1	7.1	7.4	7.2	7.2	7.2	7.2	8.1	7.2	7.2	7.2	7.2	7.2	7.2	7.2	7.2	7.2	7.2	7.2	7.2	7.4	7.2	7.2	7.2	7.2	7.2	7.6	7.2	7.2	7.9	8.6	7.2	7.2	8.6	7.2	7.2	7.22882	10.6	7.2	7.2	7.2	7.40502
155	Human	peptide-Tn	Ac-T-Tn(Thr)-P-G - 21	8.9	9.7	12.3	7.2	10.5	9.7	11.3	7.4	8.1	8.6	9.1	11.9	7.2	9	7.2	10.8	7.6	7.2	7	10.5	10.8	13.1	7.2	10.3	11.8	13.5	9.2	10.7	7.8	8.6	13.6	7.2	7.2	13.3	14.1	7.7	7.1	14	7.7	10.9	8.16503	15.1	7.2	7.9	9.9	7.22882
156	Human	peptide-Tn	Ac-S-Tn(Thr)-S-G HSA-23	7.2	11.7	7.2	7.2	7	9.2	7.2	7.2	8.2	7.2	8.2	7.2	7.1	7.2	7.1	7.2	7.2	7.2	7.2	7.2	7.2	7.2	7.2	7.2	7.2	12.1	8.2	7.6	7.2	7.2	7.2	7.2	7.2	7.1	9.7	7.2	7.2	7.3	8.2	7.5	7.22882	8.3	7.4	7.2	7.2	7.22882
157	Human	peptide-Tn	Ac-S-Tn(Thr)-S-G HSA-04	7.2	7.6	7.2	7.2	7.2	7.2	7.2	7.2	7.2	7.2	7.2	7.2	7.2	7.2	7.2	7.2	7.2	7.2	7.2	7.2	7.2	7.2	7.2	7.2	7.2	7.2	7.2	7.2	7.2	7.2	7.2	7.2	7.2	7.2	7.1	7.2	7.2	7.2	7.2	7.2	7.22882	7.4	7.2	7.2	7.2	7.22882
158	Human	peptide-TF	Ac-TF(Ser)-G - 04	7.2	7.3	7.2	7.2	7.2	7.8	7.2	7.2	7.2	7.2	7.2	7.2	7.2	7.2	7.2	7.2	7.2	7.2	7.2	7.2	7.2	7.2	7.2	7.2	7.8	7.2	7.2	7.2	7	7.2	7.2	7.2	7.2	7.2	7.2	7.2	7.2	7.2	7.4	7.7	7.22882	7.2	7.2	7.2	7.2	7.22882
159	Human	peptide-TF	Ac-TF(Ser)-G - 24	7.2	7.2	7.2	7.2	6.8	10.3	7.2	7.2	7.2	7.4	7.2	7	7.2	7	7.2	8.3	7.2	7.2	7.4	8	7.2	7.2	7.2	8	7.7	8.2	7.6	8.3	7.4	7.2	7.2	7.2	8.8	7.2	8.4	7.2	7.2	7.1	10.5	7.9	7.22882	7.5	8.1	7.2	7.2	7.22882
160	Human	N-linked	NA2 - 08	7.2	7.2	7.2	7.2	7.2	7.2	7.2	7.2	7.2	7.2	7.2	7.2	7.2	7.2	7.2	7.2	7.2	7.2	7.2	7.2	7.2	7.2	7.2	7.2	7.2	7.2	7.2	7.2	7.2	7.2	7.2	7.2	7.2	7.2	7.2	7.2	7.2	7.2	7.2	7.2	7.22882	7.2	7.2	7.2	7.2	7.22882
161	Human	N-linked	NA3 - 05	7.2	7.2	7.2	7.2	7.2	7.2	7.2	7.2	7.2	7.2	7.2	7.2	7.2	7.2	7.2	7.2	7.2	7.2	7.2	7.2	7.2	7.2	7.2	7.2	7.2	7.2	7.2	7.2	7.2	7.2	7.2	7.2	7.2	7.2	7.2	7.2	7.2	7.2	7.2	7.2	7.22882	7.2	7.2	7.2	7.2	7.22882
162	Human	N-linked	NGA2 - 07	7.2	7.2	7.2	7.2	7.2	7.2	7.2	7.2	7.2	7.2	7.2	7.2	7.2	7.2	7.2	7.2	7.2	7.2	7.2	7.2	7.2	7.2	7.2	7.2	7.2	7.2	7.2	7.2	7.2	7.2	7.2	7.2	7.2	7.2	7.2	7.2	7.2	7.2	7.2	7.2	7.22882	7.2	7.2	7.2	7.2	7.22882
163	Human	N-linked	NGA2B - 05	7.2	7.2	7.2	7.2	7.2	7.2	7.2	7.2	7.2	7.2	7.2	7.2	7.2	7.2	7.2	7.2	7.2	7.2	7.2	7.2	7.2	7.2	7.2	7.2	7.2	7.2	7.2	7.2	7.2	7.2	7.2	7.2	7.2	7.2	7.2	7.2	7.2	7.2	7.2	7.2	7.22882	7.2	7.2	7.2	7.2	7.22882
164	Human	N-linked	NA4 - 05	7.2	7.2	7.2	7.2	7.2	7.2	7.2	7.2	7.2	7.2	7.2	7.2	7.2	7.2	7.2	7.2	7.2	7.2	7.2	7.2	7.2	7.2	7.2	7.2	7.2	7.2	7.2	7.2	7.2	7.2	7.2	7.2	7.2	7.2	7.2	7.2	7.2	7.2	7.2	7.2	7.22882	7.2	7.2	7.2	7.2	7.22882
165	Human	N-linked	NGA3B - 06	7.2	7.2	7.2	7.2	7.2	7.2	7.2	7.2	7.2	7.2	7.2	7.2	7.2	7.2	7.2	7.2	7.2	7.2	7.2	7.2	7.2	7.2	7.2	7.2	7.2	7.2	7.2	7.2	7.2	7.2	7.2	7.2	7.2	7.2	7.2	7.2	7.2	7.2	7.2	7.2	7.22882	7.2	7.2	7.2	7.2	7.22882
166	Human	N-linked	NGA3 - 01	7.2	7.2	7.2	7.2	7.2	7.2	7.2	7.2	7.2	7.2	7.2	7.3	7.1	7.2	7.2	7.2	7.2	7.2	7.2	7.2	7.2	7.2	7.2	7.2	7.2	7.2	7.2	7.2	7.2	7.2	7.2	7.2	7.2	7.2	7.2	7.2	7.2	7.2	7.2	7.2	7.22882	7.2	7.2	7.2	7.2	7.22882
167	Human	N-linked	NGA4 - 06	7.2	7.2	7.2	7.2	7.2	9	7.2	7.2	7.1	7.2	8	7.2	7.2	6.9	7.2	7.2	7.2	7.2	7.2	7.2	7.2	7.2	7.2	7.2	7.2	7.2	7.2	7.2	7.3	7.2	7.2	7.2	7.2	7.2	7.2	9	7.2	7.2	7.2	7.2	7.22882	7.2	7.2	7.2	7.2	7.22882
168	Human	N-linked	NGA4(B)2 - 04	7.2	7.3	7.2	7.2	7.2	8.5	7.2	7.2	7.2	7.2	7.2	7.3	7.1	7.2	7.2	7.2	7.2	7.2	7.2	7.2	7.2	7.2	7.2	7.2	7.4	7.2	7.2	7.2	7.2	7.2	7.2	7.2	7.2	7.2	7.2	7.2	7.2	7.2	7.2	7.2	7.22882	7.2	7.2	7.2	7.2	7.22882
169	Human	N-linked	NGA5B - 02	7.2	7.2	7.2	7.2	7.1	7.7	7.2	7.2	7.2	7.2	7.2	7.2	7	7.2	7.1	7.2	7.2	7.2	7.2	7.2	7.2	7.2	7.2	7.2	7.4	7.2	7.1	7.2	7.2	7.2	7.2	7.2	7.2	7.2	7.2	7.2	7.2	7.2	7.2	7.2	7.22882	7.2	7.2	7.2	7.2	7.22882
170	Human	glycolipid	GA2di (accurate) - 28	9.6	10.1	10.7	7.2	13.4	11.5	8.1	9.1	9.8	11.9	11.8	11	8.1	10.5	8.1	12.8	11.6	11.6	10.4	10.7	7.2	11.7	11.9	14.2	12.2	12.5	11.7	13	11.7	9.7	10.6	8	10.2	12	13.7	12.2	9.2	7.2	10.4	10.9	13.8329	11.4	15.8	10.2	12.2	8.79888
171	Human	peptide-Tn	Ac-P-Tn(Thr)-T-G - 05	7.2	7.5	7.2	7.2	9	7.4	7.2	7.2	7.2	7.2	7.2	7.1	7.2	7.2	7.2	7.2	7.2	7.2	7.2	7.2	7.8	7.2	7.2	7.2	7.8	7.2	7.1	7.4	7.1	7.2	7.2	7.2	7.2	7.2	7.2	7.2	7.2	7.2	7.2	7.6	7.22882	7.2	7.2	7.2	7.2	7.22882
172	Human	peptide-Tn	Ac-P-Tn(Thr)-T-G - 08	7.2	7.3	7.2	7.2	10.6	7.2	7.3	7.2	7.2	7.2	7.2	7.1	7.2	7.2	7.2	7.2	7.2	7.2	7.2	7.2	10.1	7.2	7.2	7.2	7.9	7.1	7.2	8.7	7.2	7.1	7.2	8.4	7.2	7.2	7.4	7.2	7.2	7.2	7.2	7.5	7.22882	7.2	7.7	7.2	7.6	7.22882
173	Human	peptide-Tn	Ac-P-Tn(Thr)-T-G - 22	7.9	7	7.2	7.2	10.7	7.2	8.9	7.2	7.2	7.2	7.2	7.2	7.2	7.2	7.2	7.2	7.2	7.2	7.2	7.4	11.7	7.2	7.2	7.5	7.2	7.2	7.2	10.3	7.2	7.2	7.2	9.4	7.2	7.2	8.2	7.2	7.2	7.2	7.2	7.2	7.22882	7.2	7.9	7.2	8.8	7.22882
174	Human	peptide-Tn	Ac-Tn(Thr)-Tn(Thr)-Tn(Thr)-G - 05	7.2	11.1	13	7.2	10.9	11	11	7.2	7.5	8.6	11.4	11	7.4	8.5	7.6	7.3	7.2	7.5	8	11.1	11.1	13.4	7.2	10.7	13.2	12.2	8.4	10.1	8.7	9.1	12.6	7.2	7.2	11.3	13	7.5	7.2	14.3	8.8	10.9	7.22226	13.5	7.2	7.2	11.2	7.22882
175	Human	peptide-Tn	Ac-Tn(Thr)-Tn(Thr)-Tn(Thr)-G - 08	7.9	12.7	14.1	7.2	12.4	12.4	12.7	7.4	9.8	10.3	13.1	12.4	9.7	9.8	8.2	11.7	7.2	7.9	9.6	13.6	12.7	14.5	7.2	13.5	14.2	13.7	9.7	13.4	9.9	10.4	14.3	7.2	7.2	14.8	15.7	8.1	7.4	15.9	11.8	12.4	7.57277	15.9	8.3	8	13.1	7.2962
176	Human	peptide-Tn	Ac-Tn(Thr)-Tn(Thr)-Tn(Thr)-G - 20	9.4	13.6	14.8	7.2	13.3	13.3	13.2	9.2	10.8	11.4	13.9	13.3	10.7	11	10.7	12.2	9	10.7	10.7	13.8	13.6	15.9	7.9	14.1	15.2	15.6	10.3	13.6	11.4	12.1	14.4	7.2	9.1	15.5	16	8.7	8.8	15.9	12.8	12.9	10.9587	16.1	9.6	8.9	14.5	9.65665
177	Human	peptide-Tn	Ac-S-Tn(Thr)-Tn(Thr)-G - 05	7.2	7.2	7.2	7.2	7.2	10.1	7.2	7.2	7.2	7.2	7.2	7.2	7.2	7.2	7.2	7.2	7.2	7.2	7.2	7.2	7.2	7.2	7.2	7.2	8.3	7.2	7.2	7.2	7.7	7.2	7.2	7.2	7.2	7.4	8.1	7.2	7.2	9.1	7.2	7.2	7.22882	9.2	7.2	7.2	7.2	7.22882
178	Human	peptide-Tn	Ac-S-Tn(Thr)-Tn(Thr)-G - 09	7.2	7.2	7.2	7.2	7.2	10.6	7.2	7.2	7.2	7.2	7.2	7	7.2	7.2	7.2	7.2	7.2	7.2	7.2	7.2	7.2	7.2	7.2	7.2	7.7	7.2	7.2	7.2	7.6	7.2	7.2	7.2	7.2	7.2	7.1	7.2	7.2	7.9	7.2	7.2	7.22882	7.6	7.2	7.2	7.2	7.22882
179	Human	peptide-Tn	Ac-S-Tn(Thr)-Tn(Thr)-G - 22	7.2	7.7	7.2	7.2	7.2	11.8	7.2	7.2	7.2	7.2	7.2	7.2	7.2	7.2	7.2	7.2	7.2	7.2	7.2	7.2	7.2	7.2	7.2	7.2	7.2	9.4	7.2	7.2	10.6	7.2	7.2	7.2	7.2	7.2	8.5	7.2	7.2	7.2	7.2	7.2	7.22882	7.3	7.2	7.2	7.2	7.22882
180	Non-human	non-human-aGal	Gala3-type1 - 09	8.1	10.7	9.3	10.4	7	11.8	7.2	9.9	10.7	10.1	8.9	10.8	10.4	15.8	12.7	10.6	9.4	8.3	8.9	10.6	9.6	11	8.1	10.9	14.9	9.2	7.7	11.5	11.8	11.1	7.2	7.2	12.3	10.7	13.3	7.1	10.3	7.4	8.8	7.2	9.28164	12.7	12.9	7.2	9.4	8.83635
181	Human	Blood Group H	2'FucLac (BG-H6) - 07	10.3	12.2	13.9	11.4	8.4	14.8	8.6	9.8	13	14.4	11.1	13	11.8	15.8	7.5	9.7	15	12	12.5	14.6	15.9	14.4	9.8	12.2	15.9	15.1	14.2	14.5	16	15.1	15.4	10.9	12.9	14.4	13.1	14.7	15.5	14.3	14	8.8	14.1553	12.9	13.3	13	14.3	11.716
182	Human	peptide-Tn	Ac-S-Tn(Thr)-V-G - 04	7.2	7.1	7.1	7.2	7.2	9	7.2	7.1	7.1	9.2	7.2	8.3	7.8	10.8	7.2	7.2	10.5	7.2	7.2	7.7	8.1	7.2	7.2	7.2	10.8	8.2	7.6	7.8	9.8	9.4	7.2	7.2	7.2	7.1	7.2	7.2	7.4	7.3	7.5	7.2	8.42428	7.5	7.2	7.4	7.2	7.22882
183	Human	peptide-Tn	Ac-S-Tn(Thr)-V-G - 22	7.2	7.2	7.2	7.2	7.2	7.4	7.2	7.7	7.5	8	7.2	7.2	7.2	9.5	7.2	7.2	8.4	7.2	7.2	7.2	7.7	7.2	7.2	7.2	10.3	11.3	7.2	7.2	9.4	7.1	7.2	7.2	7.2	7.1	8.7	7.4	7.2	7.1	7.2	7.2	7.21795	8.5	7.2	7.2	7.3	7.22882
184	Human	peptide-Tn	Ac-G-V-Tn(Thr)-S-A-G - 04	7.2	7.2	7.2	7.2	7.2	9.3	7.2	7.2	7.2	7.9	7.2	7.2	7.2	8.5	7.2	7.2	7.6	7.2	7.2	7.2	7.4	7.2	7.2	7.6	9.7	7.2	10.7	7.2	7.9	7.2	7.2	7.6	7.2	7.2	7.5	7.2	7.2	7.2	7.4	7.2	7.25829	7.1	7.2	7.2	7.2	7.22882
185	Human	peptide-Tn	Ac-G-V-Tn(Thr)-S-A-G - 21	7.2	7.2	7.2	7.2	7.2	10.3	7.2	7	7.2	7.6	7.2	7.3	7.2	9.5	7.2	7.2	8	7.2	7.2	8.2	7.7	7.2	7.2	8.2	9.4	7.2	12.1	7.2	7.8	7.2	7.2	7.5	7.2	7.2	7.9	7.2	7.2	7.1	7.2	7.2	7.22882	7.2	7.7	7.2	7.2	7.22882
186	Human	peptide-TF	GTSSA-TF(Ser)-TGHATPLPVTD	7.2	7.2	7.2	7.2	7.2	7.2	7.2	7.2	7.2	7.3	7.2	7.2	7.2	8.5	7.2	7.2	7.2	7.2	7.2	7.2	7.2	7.2	7.2	7.2	8.3	7.2	7.2	7.2	7.4	7.2	7.2	7.2	7.2	7.2	7.2	7.2	7.2	7.2	7.2	7.2	7.21089	7.2	7.2	7.2	7.2	7.22882
187	Human	peptide-TF	GTSSAS-TF(Thr)-GHATPLPVTD	7.2	7.2	7.2	7.2	7.2	7.2	7.2	7.2	7.2	7.4	7.2	7.2	7.2	9.3	7.2	7.2	7.2	7.2	7.2	7.2	7.2	7.2	7.2	7.2	8.3	7.2	7.2	7.2	7.4	7.2	7.2	7.2	7.2	7.2	7.2	7.2	7.2	7.2	7.2	7.2	7.22882	7.2	7.2	7.2	7.2	7.22882
188	Human	peptide-TF	GTSSASTGHA-TF(Thr)-PLPVTD	7.2	7.2	7.2	7.2	7.2	7.1	7.2	7.2	7.2	7.6	7.2	7.2	7.2	8.4	7.2	7.2	7.4	7.2	7.2	7.2	7.2	7.2	7.2	7.2	8.4	7.2	7.2	7.2	7.5	7.2	7.2	7.2	7.2	7.2	10	7.2	7.2	7.2	7.2	7.2	7.22882	7.2	7.2	7.2	7.2	7.22882
189	Human	peptide-TF	GTSSA-TF(Ser)-TF(Thr)-GHATPLPVTD	7.2	7.2	7.2	7.2	7.2	7.3	7.2	7.2	7.2	8.1	7.2	7.2	7.2	10	7.2	7.2	8	7.2	7.2	10.4	7.5	7.2	7.2	7.2	10.2	7.2	7.2	7.2	8.4	7.2	7.2	7.2	7.2	7.2	9.4	7.2	7.2	7.2	7.2	7.2	7.22882	7.2	7.2	7.2	7.2	7.22882
190	Z-Control	peptide-Z	GTSSASTGHATPLPVTD	7.2	7.2	7.2	7.2	7.2	7.9	7.2	7.2	7.2	8	7.2	7.4	7.2	9.2	7.2	7.2	7.4	7.2	7.2	7.2	7.2	7.2	7.2	7.2	9.4	7.2	7	7.1	7.7	7.2	7.2	7.2	7.2	7.2	7.2	7.2	7.2	7.2	7.2	7.2	7.22882	7.2	7.2	7.2	7.2	7.22882
191	Z-Control	z-control	PEG-linker - 06	7.2	7.2	7.2	7.2	7.2	7.9	7.2	7.2	7.2	7.7	7.2	7.4	7	7.7	7.2	7.2	7.2	7.2	7.2	7.2	7.2	7.2	7.2	7.2	7.2	7.2	7.2	7.2	7.2	7.2	7.2	7.2	7.2	7.2	7.2	7.2	7.2	7.2	7.2	7.2	7.22882	7.2	7.2	7.2	7.2	7.22882
192	Non-human	non-human-aGal	Galilli - 21	11.4	13.5	11.8	11.4	9	13.6	9.7	9.1	13.6	13.3	12.3	13.2	13.6	10.3	13.3	12.7	14.4	12.3	8.8	13.3	16.1	13.7	10	11	15.6	12.5	12.5	11	15.2	7.8	14.9	8.3	13.7	14.4	13.3	7.7	15.8	15.2	14	15.3	12.6499	14.4	12.9	12.8	10.5	9.00119
193	Human	Blood Group H	6'Neu5Ac-LNF V - 12	7.2	7.2	7.2	7.2	7.1	7.2	7.2	7.2	7.2	7.2	7.2	7.2	7.2	7.2	7.2	7.2	7.2	7.2	7.2	7.2	7.2	7.2	7.2	7.2	7.2	7.2	7.2	7.2	7.2	7.2	7.2	7.2	7.2	7.2	7.2	7.2	7.2	7.2	7.2	7.2	7.22882	7.2	7.2	7.2	7.2	7.22882
194	Human	Lewis+Sia	Fuc, 3'Neu5Ac-LNnH-APD-HSA - 12	7.2	7.2	7.2	7.2	7.2	7.2	7.2	7.2	7.2	7.2	7.2	7.2	7.2	7.2	7.2	7.2	7.2	7.2	7.2	7.2	7.2	7.2	7.2	7.2	7.2	7.2	7.2	7.2	7.2	7.2	7.2	7.2	7.2	7.2	7.2	7.2	7.2	7.2	7.2	7.2	7.22882	7.2	7.2	7.2	7.2	7.22882
195	Human	carb-Sia	3'Neu5Ac-3-FL - 07	7.4	7.2	7.2	7.2	8.6	7.2	7.2	7.2	7.2	9.1	7.2	7.2	7.2	7.2	7.2	7.2	7.2	10.8	7.2	11.4	7.2	7.2	7.2	7.2	9.8	7.2	9.1	7.2	7.8	7.2	11.2	7.2	7.2	7.7	7.2	7.2	12.6	9.3	12.8	11.8	7.22882	7.3	7.2	10.3	7.2	7.22882
196	Human	N-linked	GlcNAc-Man5 - 03	7.2	7.7	7.2	7.2	7.2	7.4	7.2	7.2	7.2	7.7	7.2	6.9	7.2	8.1	7.2	7.2	7.7	7.2	7.2	7.2	8.2	7.2	7.2	7.2	9.2	7.2	7.2	7.4	8.3	7.2	7.2	7.2	7.2	7.1	7.5	7.4	7.2	7.4	7.2	8.4	7.22882	7.6	7.2	8	7.2	7.22882
197	Human	N-linked	GlcNAc-Man3 - 02	7.2	7.5	7.2	7.2	7.2	7.7	7.2	7.2	7.2	7.4	7.2	7.5	7.2	8.9	7.2	7.2	7.2	7.2	7.2	7.2	7.6	7.2	7.2	7.2	9	7.2	7.4	7.2	9.2	7.2	7.2	7.2	7.2	7.1	7.2	7.4	7.2	7.2	7.2	8.1	7.22882	7.4	7.2	7.2	7.2	7.22882
198	Human	N-linked	LacNAc-Man5 - 02	7.2	7.6	7.2	7.2	7.2	7.7	7.2	7.2	7.2	7.5	7.2	7.4	7.2	7.9	7.2	7.2	7.5	7.2	7.2	7.1	8.3	7.2	7.2	7.2	9	7.2	7.2	7.4	8.5	7.2	7.2	7.2	7.2	7.4	7.2	7.2	7.2	7.3	7.2	8.4	7.22882	7.4	7.2	7.1	7.2	7.22882
199	Z-Control	peptide-Z	Ac-S-Thr-S-G - 18	9.1	7.2	7.2	7.2	11.2	7.7	7.2	7.2	7.8	7.4	7.2	7.2	7.2	8.4	7.2	7.2	7.2	7.2	7.2	7.2	7.8	7.2	7.2	8.3	9.1	7.2	7.2	7.2	7.3	8.6	7.2	7.2	7.2	7.2	7.9	7.2	7.2	7.2	7.2	7.8	7.22882	7.3	8.5	8.3	7.2	7.22882
200	Human	Lewis	LeA-LeX - 21	7.2	7.2	7.2	7.2	7.2	7.4	12.2	7.2	7.2	7.3	7.2	7.2	7.2	7.2	7.2	7.2	7.2	7.2	7.2	7.2	7.2	7.2	7.2	7.2	7.7	7.2	7.2	7.2	12.5	7.2	7.2	7.4	7.2	7.2	7.2	7.2	7.2	7.2	7.2	7.2	7.22882	7.2	7.5	7.2	7.2	7.22882
201	Human	carb-Sia	3'Neu5Ac-LNnT - 09	7.2	7.2	7.2	7.2	7.2	8.6	7.2	9.1	7.2	7.9	7.4	7.2	7.2	7.9	7.2	7.2	7.4	7.2	7.2	7.2	7.9	7.4	7.2	8.2	9.4	7.3	7.2	7.2	8	7.2	7.2	7.2	7.2	7.3	7.2	7.2	7.2	7.8	7.2	7.2	7.22882	7.4	7.2	7.8	7.2	7.22882
202	Human	GAG	Hep-N-acetylated	7.2	7.2	7.2	7.2	7.2	7.6	7.2	7.1	7.2	7.2	7.2	7.6	7.2	7.6	7.2	7.2	7.2	7.2	7.2	7.2	7.3	7.2	7.2	7.2	8.2	7.2	7.1	7.2	7.2	7.2	7.2	7.2	7.2	7.2	7.2	7.2	7.2	7.1	7.2	7.7	7.22882	7.2	7.2	7.2	7.2	7.22882
203	Human	GAG	Hep-5000 - 01	7	7.2	7.2	7.2	7.1	7.6	7.2	7.2	7.2	7.2	7.2	7.4	7.2	7.4	7.2	7.2	7.2	7.2	7.2	7.2	7.2	7.2	7.2	7.2	7.2	7.2	7.2	7.2	7.2	7.2	7.2	7.2	7.2	7.2	7.2	7.2	7.2	7.2	7.2	7.2	7.22882	7.2	7.2	7.2	7.2	7.22882
204	Human	N-linked	Man6 - I - 04	7.2	7.2	7.2	7.2	7.2	7.3	7.2	7.2	7.2	7.1	7.2	7	7.2	7.2	7.2	7.2	7.2	7.2	7.2	7.2	7.2	7.2	7.2	7.2	7.4	7.2	7.2	7.2	7.2	7.2	7.2	7.2	7.2	7.2	7.2	7.2	7.2	7.2	7.2	7.2	7.22882	7.2	7.2	7.2	7.2	7.22882
205	Human	Lewis	3'-sulpho-LeX - 15	7.2	7.2	9	7.2	9.2	7.2	7.2	7.2	7.2	7.2	7.2	7.2	7.2	7.2	7.2	7.2	7.2	7.2	7.2	7.2	7.2	7.2	7.2	7.1	7.2	7.2	7.2	7.2	7.2	7.2	7.2	7.2	7.7	7.2	7.2	7.2	7.2	10.5	7.2	7.2	7.22882	7.2	7.2	7.2	7.2	7.22882
206	Human	GAG	Hya9 - 03	7	7.2	7.2	7.2	12.4	7.1	7.2	7.2	7.2	9.4	7.2	9.1	7.2	8.1	7.2	7.2	7.2	8.6	7.2	9.9	8.1	7.2	7.2	7.2	7.2	7.2	7.5	7.2	7.2	7.4	8.9	7.2	7.6	8.5	7.2	7.2	7.4	7.2	7.2	7.2	7.22882	8.5	7.2	8.2	7.2	7.22882
207	Human	Lewis	3'-sulpho-LeA - 15	7.2	7.2	7	7.2	7.2	7.1	10.4	7.2	7.2	7.2	7.2	7.2	7.2	7.2	8.6	7.2	7.2	7.2	7.2	9.9	7.2	7.2	7.2	7.2	7.7	12.5	7.2	7.2	7.2	7.2	7.2	7.2	7.2	10.4	9	7.2	7.2	9.3	8.3	7.2	7.22882	7.2	7.2	7.9	7.2	7.22882
208	Non-human	non-human	Gala1-2Gal - 13	13	15.1	13.1	12	11.9	15.5	14.4	14.9	13.5	12.5	12.8	13.2	10.5	14.3	12.9	7.6	11.3	11.2	10.7	13.1	14.4	15	12.3	14.7	13.9	13.1	14.1	13.8	16	12.9	8.6	14.8	8.9	14.4	15.4	8.8	12.4	14.8	15.7	12.6	12.185	14.5	11.8	15.7	13.8	15.0671
209	Human	Lewis	6'-sulpho-LeX - 08	7.2	7.2	7.2	7.2	7.2	7.5	7.2	7.1	7.2	7.2	7.2	7.2	7.2	7.2	7.2	7.2	7.2	7.2	7.2	7.2	8.2	7.2	7.2	7.2	7.7	7.2	7.2	7.2	9.5	7.2	7.2	7.2	7.2	7.2	7.4	7.2	7.2	7.5	7.8	7.2	7.22882	7.9	7.2	7.8	7.2	8.1695
210	Human	GAG	Hya8 - 03	12.8	13	15.1	13.1	15.1	13.7	7.3	10.1	13.9	13	7.9	15.5	7.5	13.4	11.8	12.4	13.4	11.8	11.8	14.9	15.2	11.7	7.2	11	13.5	14.9	15.1	13.7	14.2	9.4	12.5	12.6	13.1	15.2	11.3	8.8	8.3	14.1	14.4	12.4	9.77523	11.1	12	14.5	11.9	11.6455
211	Human	Lewis	6'-sulpho-LeA - 16	7.3	7.2	11.8	7.2	7.5	11.7	10.2	7.2	7.2	7.2	7.2	7.5	7.2	7.2	9.3	7.2	7.2	7.2	7.2	11.2	12.1	8.8	7.2	7.2	9.2	13.7	7.4	7.2	13	7.2	7.2	10.2	7.2	12.3	12.5	7.2	7.2	9.9	8	7.9	7.22882	7.5	7.2	9.4	7.2	9.47136
212	Human	carb-Sia	MSMFLNH I - 11	7.2	7.2	7.2	7.2	7.2	7.2	7.2	7.2	7.2	7.2	7.2	7.2	7.2	7.2	7.2	7.2	7.2	7.2	7.2	7.2	7.6	7.2	7.2	7.2	7.2	7.2	7.2	7.2	8.4	7.2	7.2	7.2	7.2	7.1	7.2	7.2	7.2	7.1	7.2	7.2	7.22882	7.2	7.2	7.2	7.2	7.22882
213	Human	Blood Group A	A-LeB hexa - 06	7.2	12.9	7.2	9.7	7.2	13.8	7.4	6.9	7.2	14.7	7.2	10.9	7.1	8.3	7.2	7.2	7.2	7.2	7.2	7.2	7.8	7.2	7.2	7.2	8.2	7.2	7.1	7.1	8.1	7.2	7.2	7.2	7.2	13.2	7.2	7.2	7.2	7.2	10.7	7.2	7.22882	7.6	13.7	7.2	8.5	7.22882
214	Human	N-linked	Hybrid-M5N4B - 03	7.2	7.4	7.2	7.2	7.2	8.3	7.2	7.1	7.2	8.5	7.2	7.7	7.2	7.3	7.2	7.2	7.2	7.2	7.2	7.2	7.5	7.2	7.2	7.2	7.4	7.2	7.2	7.2	7.8	7.2	7.2	7.2	7.2	7.3	7.2	7.2	7.2	7.2	7.2	7.4	7.22882	7.3	7.2	7.2	7.2	7.22882
215	Human	Lewis	MSMFLnNH - 09	7.2	7.2	7.2	7.2	7.2	7.2	7.2	7.2	7.2	7.2	7.2	7.2	7.2	7.2	7.2	7.2	7.2	7.2	7.2	7.2	7.2	7.2	7.2	7.2	7.2	7.2	7.2	7.2	7.2	7.2	7.2	7.2	7.2	7.2	7.2	7.2	7.2	7.2	7.2	7.2	7.22882	7.2	7.2	7.2	7.2	7.22882
216	Human	carb-type1	iLNO - 06	7.2	7.2	7.2	7.2	7.2	7.3	7.2	7.2	7.2	7.2	7.2	7.2	7.2	7.2	7.2	7.2	7.2	7.2	7.2	7.2	7.2	7.2	7.2	7.2	7.2	7.2	7.2	7.2	7.2	7.2	7.2	7.2	7.2	7.2	7.2	7.2	7.2	7.2	7.2	7.2	7.22882	7.2	7.2	7.2	7.2	7.22882
217	Human	Blood Group H	MFLNH I - 11	7.2	7.2	7.2	7.2	7.2	7.2	7.2	7.2	7.2	7.2	7.2	7.2	7.2	7.2	7.2	7.2	7.2	7.2	7.2	7.2	7.4	7.2	7.2	7.2	7.4	7.2	7.2	7.2	7.2	7.2	7.7	7.2	7.2	7.2	7.2	7.2	7.2	7.2	7.2	7.2	7.22882	7.1	7.2	7.2	7.2	7.22882
218	Non-human	non-human-aGal	alphaGal-6-deoxy - 11	10.4	9	10.5	8.5	10.6	11.8	7.5	8.5	11.9	10.7	10.8	11.4	10.2	11.2	12.9	11	9.4	10	7.2	9.3	11	10	8.9	12.2	12.4	10.4	11	10.8	12.2	8.6	7.8	7.6	12.8	11	12.3	7.6	7.4	8	9.8	7.7	10.6569	11.9	11.7	8.2	9.9	9.16762
219	Human	Lewis	MFLNH III - 14	7.2	7.2	7.2	7.2	7.2	7.2	7.2	7.2	7.2	7.2	7.2	7.2	7.2	7.2	7.2	7.2	7.2	7.2	7.2	7.2	7.2	7.2	7.2	7.2	7.6	7.2	7.2	7.2	7.4	7.2	7.2	7.2	7.2	7.2	8.6	7.2	7.2	7.2	7.2	7.2	7.22882	7.2	7.2	7.2	7.2	7.22882
220	Human	Blood Group H	TFiLNO(1-2,1-2,1-3) - 04	7.2	7.2	7.2	7.2	7.2	7.2	7.2	7.2	7.2	7.2	7.2	7.2	7.2	7.2	7.2	7.2	7.2	7.2	7.2	7.2	7.2	7.2	7.2	7.2	7.2	7.2	7.2	7.2	7.2	7.2	7.2	7.2	7.2	7.2	7.2	7.2	7.2	7.2	7.2	7.2	7.22882	7.2	7.2	7.2	7.2	7.22882
221	Human	Lewis	LeC (dimeric)-Sp - 16	14.8	12.8	14.2	9	7.5	11	7.1	11.2	11.8	13.5	10.1	15.5	11.6	12.5	7.8	7.2	12.8	13.1	11.1	9.9	12.8	9.1	7.2	15.3	13.7	8.7	9.5	11.6	9.1	8.3	7.8	8.9	7.8	13.2	12.3	8.7	8.3	12.7	9.6	12	7.55813	13.9	12	14	14.2	7.41106
222	Human	carb-Sia	3'Neu5Ac(9Ac)-LacNAc-Sp - 04	7.2	7.2	7.2	7.2	7.2	9.4	8.1	7.2	7.4	10.7	7.2	8.1	7.2	7.2	7.2	7.2	7.2	7.2	7.2	7.2	7.8	7.1	7.2	8.2	8.2	11.3	9.4	7.2	7.5	7.5	7.4	7.2	7.2	7.2	7.7	7.2	7.2	7.2	7.3	7.7	7.22882	12	7.2	8	7.5	7.22882
223	Non-human	non-human	Bdi-g - 06	7.2	7.1	7.1	7.2	7.2	8.7	7.2	7.2	9	7.8	9.9	9.1	7.4	7.1	7.1	7.5	8.7	8.2	7.2	7.5	8.9	9.5	7.2	7.9	10.4	7.5	7.3	13.3	8.9	10.5	7.2	7.2	10.3	7.2	9.9	7.2	7.2	7.2	8.6	7.7	10.1492	7.7	10.5	7.4	7.2	7.22882
224	Human	Carb-Gal	Lac-C5 - 14	10.6	11.8	12.7	9.4	10.2	15.1	9.7	11.2	10	12.6	11.4	10.9	12.7	14.6	9.9	8.9	14.5	9.8	12.2	15.4	11.5	12.9	11.6	13.6	12.7	16.3	11.7	12.6	12.9	13.4	10.5	11.3	13.7	13.3	14.4	13.8	11.5	11.8	10.4	9.8	10.6117	11.3	12.3	8.6	13.3	8.74977
225	Human	carb-Man	Mana1-6Man-a - 04	7.3	9.9	7.2	8.3	7.3	9.5	9.3	7.2	10.1	7.3	7.2	13.4	9.1	9.6	7.2	7.2	7.2	9.7	7.2	9.4	13.6	11.1	7.2	9.2	10.2	14.5	10.1	8.4	9.6	7.2	10.7	7.2	14.8	13.1	13.5	7.8	7.2	7.2	7.2	10.5	7.22882	10.7	7.5	13.8	10.1	7.30794
226	Human	Blood Group B	B tetra type 1-Sp - 16	12.4	15.5	7.2	12.6	7.2	13.8	8.9	7.2	10.6	12.4	8.3	13.1	10.1	9.8	10.7	9.6	11	8.4	7.2	7.4	7.2	7.8	7.2	10.7	9.3	7.2	7.2	11.8	7.4	7.2	7.2	8	7.2	11.9	12	7.2	7.2	7.2	8.8	7.2	7.22882	7.1	15.8	7.9	8.5	9.48622
227	Human	carb-type 2	LacNAc-Sp - 06	7.2	9.6	7.2	9.4	7.6	11.9	8.8	9.6	7.2	7.5	7.2	7.2	7.2	7.2	8.7	7.7	7.2	7.2	7.2	7.2	7.2	7.4	7.2	7.8	8.3	13.9	8.6	7.2	7.2	7.2	9	7.2	7.2	9.7	11	7.2	7.2	7.2	7.2	11.9	7.22882	11.1	8	7.2	7.2	7.22882
228	Human	carb-GlcNAc	LNT-2-Sp - 15	8.3	10	8.2	7.4	8.8	13.4	10.6	7.2	10.7	10.8	8.3	10.7	9.1	11.2	9.2	7.8	9	7.8	11.5	8.4	10.4	11.6	9.3	8.9	13	11.5	9.7	14.3	12.5	8.8	9.9	9.3	9.1	10.6	13.2	9.5	9.5	12.3	11.9	9.9	9.15841	8.7	9.3	8.3	11.9	8.62933
229	Human	glycolipid	GD1a-Sp - 05	7.2	7.5	7.2	7.2	7.2	7.3	7.2	7.2	7.2	7.2	7.2	7.2	7.2	7.2	7.2	7.2	7.2	7.2	7.2	7.2	7.2	7.2	7.2	7.2	7.5	7.2	8.3	7.2	7.2	7.2	7.2	7.2	7.2	7.2	10.2	7.2	7.2	7.2	7.2	7.2	7.22882	7.2	7.2	7.2	7.2	7.22882
230	Human	carb-Sia	6'Neu5Gc-LacNAc-Sp - 05	7.2	7.1	7.2	7.2	7.2	7.4	7.9	7.2	7.2	7.2	7.2	7.2	7.2	7.2	7.2	7.2	7.2	7.2	7.2	7.2	7.2	7.2	7.2	7.2	10.6	9.4	7.2	7.2	7.4	7.2	7.2	7.2	7.2	7.2	11.1	7.2	7.2	7.2	7.2	7.2	7.22882	7.2	7.2	7.2	7.2	7.22882
231	Human	glycolipid	SSEA-4-Sp - 05	8.6	12.7	9.9	7.2	14.3	11.6	8	8.5	11.2	10.7	7.2	11.3	7.2	12.7	7.2	11.1	8.9	8.2	7.8	8.8	12	11.5	8.7	12.5	13.2	14.7	12.3	13.6	13.4	11	9.3	8	10.1	15.1	14.1	9.2	7.2	9.9	11.3	12.5	12.2286	12	9.9	7.2	12.3	7.7558
232	Human	carb-Sia	3'Neu5Ac(9Ac)-LacNAc-Sp - 10	7.2	7.2	7.2	7.2	7.2	10.6	8.4	7.2	7.2	11.4	7.2	7.2	7.2	7.1	7.2	7.2	7.2	7.2	7.2	7.2	7.2	7.2	7.2	7.2	7.2	12.3	9.9	7.2	7.2	7.2	8.6	7.2	7.2	7.2	7.2	7.2	7.2	7.2	7.2	7.2	7.22882	12.5	7.2	7.2	7.2	7.22882
233	Human	carb-Sia	3'Neu5Ac(9Ac)-LeC-Sp - 12	15.5	12.9	14.6	10.8	10.8	12.6	7.2	11.5	13.4	14.7	10.5	15.6	12.2	12.9	10.4	9.9	13.9	14.7	12.2	12.4	13.6	11.1	10.1	16.1	14.7	9	10.6	13.9	10.8	11.4	10.1	9.1	7.8	14.4	13.5	8.9	9.2	13.8	11.3	13.2	10.6849	14.4	13.1	14.9	15.6	8.28863
234	Human	carb-GalNAc	LDN-Sp - 14	13	7.5	7.3	10	9.1	12.3	9.4	7.2	9.8	8.4	8	9.8	7.2	7.9	7.6	9.4	7.2	7.5	7.2	7.6	10.1	9.4	7.2	8.5	9.8	8.9	9.5	7.6	8.1	8.1	7.8	7.2	9.8	9.1	8.6	7.7	7.5	10.1	9.8	11.9	7.22882	10.6	7.1	8.1	7.2	7.54788
235	Human	Blood Group B	B tetra type 2-Sp - 07	12.6	12.4	7.2	11.2	7.2	13.9	10	7.2	11.2	12	8.7	11.2	11.2	10.9	12.2	11	7.2	8.8	7.2	7.8	7.2	9.6	7.2	8.4	9.5	7.2	7.2	12	7.6	7	7.2	7.2	7.8	11.9	12.3	7.2	7.2	7.2	9	7.8	7.22882	7.2	15.9	7.5	8.2	7.22882
236	Human	glycolipid	GD1a-Sp - 10	7.2	7.2	7.2	7.2	7.2	7.2	7.2	7.2	7.2	7.2	7.2	7.2	7.2	7.2	7.2	7.2	7.2	7.2	7.2	7.2	7.2	7.2	7.2	7.2	7.8	7.2	8.6	7.2	7.2	7.2	7.2	7.2	7.2	7.2	10.3	7.2	7.2	7.2	7.2	7.2	7.22882	7.2	7.7	7.2	7.2	7.22882
237	Human	peptide-GlcNAcb	Ac-S-Ser(GlcNAcb)-S-G - 24	7.2	7.2	8.6	7.2	9.1	10.1	7.2	7.2	7.2	8.7	7.2	8.2	7.2	7.2	7.2	7.2	7.2	7.2	8.2	11.6	8	7.2	7.2	9.3	10.3	11.1	10	8.5	9.6	8.1	8.3	8.2	12.2	8.3	12	7.5	7.7	11.2	8.9	7.2	10.4732	9.6	10.6	7.7	7.9	7.62793
238	Human	carb-type 2	LacNAc-Sp - 15	7.5	7.2	7.2	9.9	8.6	12.5	9.3	10.3	7.3	8.2	7.2	7	7.2	7.2	9.4	8.4	7.2	7.2	7.2	7.2	7.2	8.1	7.2	8.6	9.1	14	9.3	7.3	7.2	7.4	8.8	7.2	7.2	10.3	11.1	7.2	7.2	7.2	7.2	12.8	7.22882	11.4	7.1	7.2	7.2	7.22882
239	Human	Lewis	LeC (dimeric)-Sp - 06	14.5	11.9	13.6	7.7	7.1	10	8.1	10.1	10.9	12.9	8.6	15.3	10.2	11.3	7	7.2	11.6	12.7	9.9	10.2	12	8.7	7.2	15.7	12.9	8.5	8.3	11.4	8	9.4	7.6	9	7.8	12.7	12.6	8.2	8	11.6	8.1	10.9	7.22882	13	11.7	13.3	13.9	7.35122
240	Human	Carb-Gal	Lac-C5 - 05	10.6	11.7	12.4	9.3	9.7	15	9.5	11.2	9.9	12.3	11.2	11.3	12.4	14.4	10	8.1	14.2	9.5	11.7	14.5	11.5	12.2	11.6	12.6	12.8	16.1	11.2	11.9	12.7	13.2	9.8	10.1	13.3	12.5	13	12.9	10.3	11.7	9.3	9.5	11.3097	10.3	11.5	8.3	12.7	8.21568
241	Human	glycolipid	SSEA-4-Sp - 12	9.2	12.9	10.4	7.2	14.6	12	7.6	8.8	11.7	10.9	7	11.4	7.2	13.1	7.2	11.4	9.8	8.7	7.8	8.8	12.1	11.9	8.9	12.6	13.7	14.7	12.6	13.7	13.7	11.4	9	9.6	9.9	15.2	13.8	9.5	7.2	10.4	10.8	12.7	12.6985	12.6	9.7	7.8	12.4	8.46932
242	Non-human	non-human	Bdi-g - 16	9.1	9.1	10.3	7.3	7.9	11.4	9.3	8.2	11.1	10.2	12.7	11.7	10.9	9	10.8	8.5	10.8	9.7	7.1	8.7	10.2	10.2	7.5	8.8	12.5	9.9	8.2	13.6	11	10.5	7.7	7.9	10.5	9	9.8	7.2	7.2	7.9	9.4	8.2	10.5811	10	11.6	7.2	8	7.27229
243	Human	Blood Group A	A tetra type 1-Sp - 15	9.8	15.3	10.5	10.8	7.2	14.3	10.2	7.2	7.2	14.4	7.2	12.9	9.7	14.6	12.3	7.2	7.2	7.2	7.1	7.2	7.2	7.2	7.2	10.1	7.5	7.4	7.2	12.7	7.2	7.2	7.2	8	7.2	14.5	15	9.4	7.2	7.2	14.7	8.1	7.22882	7.2	15.4	7.2	8.7	7.22882
244	Non-human	non-human	Forssman Tetra-BSA - 05	9.3	12.4	8.3	7.1	10.3	13.9	7.2	7.2	7.6	10.2	6.9	8.9	9.8	10.2	11.2	7.2	7.4	7.2	7.2	7.2	10.6	7.2	7.2	7.2	10.2	11	7.1	10.4	8.5	7.4	7.2	7.2	7.2	9.9	10	7.8	7.2	7.2	7.2	7.6	7.84266	9.5	7.2	11.7	7.2	7.22882
245	Z-Control	z-control	BSA - C5 (Alkyne) - 10	7.2	8	7.2	7.2	7.2	7.7	9.4	7.2	7.2	7.4	7.2	7.6	7.2	7.6	7.2	7.2	7.2	7.2	7.2	7.2	7.2	7.2	7.2	7.2	7.2	7.2	7.2	7.1	7.2	7.2	7.2	7.2	7.2	7.3	7.2	7.2	7.2	7.2	7.2	7.2	7.22882	7.2	7.2	7.2	7.2	7.22882
247	Human	glycolipid	GD3-Sp - 08	7.2	7.2	7.2	7.2	7.2	7.2	7.2	7.2	7.2	7.2	7.2	7.2	7.2	7.2	7.2	7.2	7.2	7.2	7.2	7.2	7.2	7.2	7.2	7.2	7.6	7.2	7.2	7.2	7.2	7.2	7.2	7.2	7.2	7.8	10.1	7.2	7.2	7.2	7.2	7.2	7.22882	7.2	7.2	7.2	7.2	7.22882
248	Human	Blood Group A	A tetra type 2-Sp - 17	14.8	13.9	8.5	11.7	7.2	15	9.7	7.2	7.2	15.1	7.2	11.7	9.7	12.8	12.4	7.2	7.6	7.2	7.5	7.2	7.5	7.2	7.2	8.3	7.7	7.6	7.2	13.7	7.2	7.2	7.2	7.2	7.2	14.5	15	8.9	7.2	7.2	14.5	8.4	7.22882	7.2	15.7	7.2	10.2	7.22882
249	Human	carb-Sia	6'Neu5Ac-LacNAc (dimeric)-Sp - 13	7.2	8.1	7.2	11	7.2	14.3	10.6	7.2	9.4	9.2	7.2	7.2	7.3	7.5	10	11.3	7.2	7.2	7.2	7.2	7.2	9.3	7.2	8.7	8.8	8.2	8	11.4	7.2	9.2	7.4	7.8	8.2	9.7	8.9	7.2	7.7	7.2	7.2	15.5	7.22882	8.4	7.2	9.3	7.2	7.22882
250	Human	glycolipid	GM3(Gc)-Sp - 14	7.2	7.1	7.4	7.2	8.1	11.2	7.3	7.2	7.2	9.6	7.2	7.2	7.1	7.5	7.2	7.2	7.2	7.2	7.1	7.8	7.9	7.3	7.2	7.2	7.2	10.2	7.2	7.4	8.6	7.2	8.1	8.4	7.2	7.5	11.5	7.2	7.2	7.2	7.2	8.4	7.22882	8.5	8.9	7.2	7.7	7.22882
251	Human	carb-Sia	3'KDN-LacNAc-Sp - 05	11.1	7	7.2	7.2	7.6	10.6	7	7.2	7.2	11.5	7.2	8.1	7.2	7.2	7.2	7.5	7.2	7.2	7.2	7.2	7.2	7.2	7.2	7.6	7.9	11.3	10.2	7.2	7.5	7.2	9.2	7.2	7.2	7.1	7.2	7.2	7.2	7.2	7.2	7.4	7.22882	12.4	7.2	7.2	7.2	7.22882
252	Human	carb-GlcNAc	GNLacNAc-Sp - 06	7.2	7.2	7.2	10.9	7.1	14.8	10.6	7.2	10	8.1	7.2	7.6	7.4	7.2	9.3	11.7	7.2	7.2	7.2	7.6	8.1	9.3	7.2	7.8	9.2	8.5	7.9	7.6	8.8	9.3	9.4	7.2	7.1	10	10	7.2	7.2	11.2	8.6	14.5	7.22882	9.1	7.1	7.2	7.2	7.22882
253	Human	Blood Group A	2'F-A type 2-Sp - 05	10.7	12.5	7.1	11.7	7.2	13.5	8.6	7.2	7.2	15.4	7.2	10.8	7.4	11.7	8.4	7.2	7.2	7.2	7.2	7.2	7.2	7.2	7.2	7.2	7.2	7.2	7.2	11.8	7.2	7.2	7.2	7.2	7.2	15.2	11.5	7.2	7.2	7.2	14.1	7.2	7.22882	7.2	14.1	7.2	8	7.22882
254	Human	glycolipid	Gb4 tetra (P1 tetra)-Sp - 15	11.2	11.3	9.4	7.2	9.9	10.6	8.8	6.9	11.3	11.2	7.2	7.9	7.2	14.1	7.9	8.6	8.5	7.2	8.1	9.6	10.5	9.3	7.6	10.1	16.2	13.5	11.7	12.7	14.1	8.9	9.4	8	9	12.2	13	9.4	7.2	11.7	12.2	9	12.3264	14.6	9.8	14.3	12.2	8.33878
255	Human	carb-GlcNAc	GNLacNAc-Sp - 16	7.2	7.4	7	12	7	15.7	12	7.2	11.5	9.9	7.2	9	8.7	7.3	11.1	12.6	7.2	7.3	7.6	7.8	9.9	10.9	7.2	8.9	10.8	9.5	9	7.6	11	11.1	10.9	7.2	7.1	11.4	11.5	7.2	7.9	12.4	9.9	15.5	7.72125	9.7	7.5	7.2	7.5	8.54571
256	Human	carb-Sia	3'Neu5Gc-LacNAc-Sp - 06	7.2	7.2	7.2	7.2	7.2	10.7	7	7.2	7.2	11.6	7.2	7.2	7.2	7.2	7.2	7.2	7.2	7.2	7.2	7.2	7.2	7.2	7.2	7.2	7.2	11.4	9.6	7.2	7.2	7.2	9.2	7.2	7.2	7.2	7.2	7.2	7.2	7.2	7.2	7.7	7.22882	12.2	7.2	7.2	7.2	7.22882
257	Human	glycolipid	GT3-Sp - 03	7.2	7.2	7.2	7.2	7.2	8.9	7.2	7.2	7.2	8.6	7.2	7.3	7.2	7.2	7.2	7.2	7.2	7.2	7.2	7.2	7.2	7.2	7.2	8.4	7.4	11.6	7.2	7.2	7.2	7.2	7.2	7.2	7.2	7.2	9.2	7.2	7.2	7.2	7.2	7.2	8.41536	7.2	7.2	7.2	10	7.22882
258	Human	carb-Glc	Glc-a - 05	7.2	7.2	7.2	7.2	7.1	7.3	7.2	7.2	7.3	7.6	7.2	8.1	7.2	7.2	7.2	7.2	7.2	9.9	7.2	7.2	7.2	7.2	7.2	10.5	7.2	7.2	7.3	7.2	7.2	7.2	7.2	7.2	7.2	7.2	8.3	7.2	7.2	7.2	7.2	7.4	7.22882	8.2	7.2	8.5	7.2	7.22882
259	Human	Lewis	LeC-Sp - 15	15.1	14.6	14.5	9.9	10.4	12.2	7.2	12.1	12.7	14	11.2	15.5	12.5	12	9.2	7.5	13.3	14.1	11.6	11.5	13.8	10.4	7.2	15.7	14.4	10.5	10	12.5	10	9.2	9.4	9.2	9.3	13.5	14.4	10.8	10.9	13.2	8.9	12.8	8.39159	14.3	12.9	14.5	15.1	8.15443
260	Z-Control	z-control	Triazole linker from Xuefei - 43	8.5	7.2	15.6	7.2	8.5	8.4	7.2	6.9	8.1	12.1	7.7	13.8	7.2	10.5	9.8	7.2	7.6	9	7.4	10.7	7.9	14	7.2	9	9.4	9.7	12.9	10.2	8.1	11.8	9.4	12.5	9.8	9.8	9.4	8.5	8.2	9.4	13	9.2	9.84083	9.9	8.3	10.2	8.8	10.0574
261	Human	carb-Sia	6'Neu5Ac-LacNAc-Sp - 05	13.5	7.2	7.4	9	9	12	8.6	7.2	9.1	7.8	7.2	10.1	7.2	7.7	7.2	10.1	7.2	7.5	7.2	8.2	9.8	9.1	7.2	8.8	9	9.9	8.6	8.1	7.5	8.6	9.2	7.2	10.9	9.3	9.6	7.8	7.2	9.7	7.4	11.8	7.22882	10.4	7.8	7.5	7.2	7.22882
262	Human	glycolipid	Fuc-GM1a - 08	11.9	7.2	7.2	7.2	7.2	7.2	7.2	7.2	7.2	7.2	7.2	7.7	7.2	7.2	7.2	7.2	7.2	10.4	7.2	7.2	7.2	7.2	7.2	7.2	7.2	7.2	7.2	7.2	9.1	15.1	7.2	7.2	7.2	7.2	7.2	7.2	7.2	7.2	7.2	7.4	7.22882	7.2	7.2	7.2	7.2	7.22882
263	Human	carb-Sia	3'KDN-LeC-Sp - 04	14.7	12.2	14.1	9.8	8.4	11.3	7.2	10.1	11.9	13.9	8.6	15.4	11.3	11.8	7.9	7.4	12.9	13.3	11.4	11.2	13	9.7	7.2	15.8	13.7	8.2	9.6	12.5	9.1	10.6	8.7	9.1	7.9	13.9	13	8.6	8.2	13	9	12.1	7.32522	14	11	14.5	14.7	7.26129
264	Human	N-linked	Man1 - 04	7.2	7.4	7.2	7.2	6.9	7.8	7.2	7.2	7.2	7.5	7.2	9.8	7.2	7.2	7.2	7.2	7.2	7.2	7.2	7.1	7.2	7.2	7.2	7.1	8.8	10.1	7.4	7.4	7.6	9.6	7.2	7.2	7.2	7.2	7.5	7.4	7.2	7.2	7.2	7.9	7.22882	9.5	7.1	7.8	7.2	7.22882
265	Human	Blood Group A	A tetra type 1-Sp - 05	8.9	15.2	10	10	7.2	13.5	10.2	7.2	7.2	14	7.2	12.5	9	14.3	12.3	7.2	7.2	7.2	7.2	7.4	7.2	7.2	7.2	9.5	7.2	7.2	7.2	13.1	7.2	7.2	7.2	7.3	7.2	14.2	15.5	8.6	7.2	7.2	15	7.9	7.22882	7.2	16.1	7.2	8.4	7.22882
267	Human	Blood Group B	2'F-B type 2-Sp - 15	9.5	12	7.2	10.9	7.2	13.7	11.2	7.2	11.1	11.2	7.2	9.9	11.1	11	11.5	10.4	7.2	7.2	7.2	7.9	7.2	9.2	7.2	7.2	7.9	7.2	7.2	12.8	7.2	7.2	7.2	8	7.2	10.1	12	7.2	7.2	7.2	12.4	7.2	7.22882	7.2	15.6	7.2	9.3	7.39185
268	Human	carb-Sia	3'KDN-LeC-Sp - 12	15.3	13	14.5	10.8	10.1	12.4	7.2	11.6	13.3	14.6	10.4	15.4	12.3	13.1	9.5	9.7	14	14.6	12	12.2	13.3	11.2	7.2	16.1	14.6	8.9	10.6	14	10.2	11.7	9.6	9.2	7.7	14.2	13.3	8.9	8.6	13.7	9.6	13.5	9.25029	14.4	13	14.9	15.4	8.51138
269	Human	Blood Group B	B tetra type 2-Sp - 20	13.2	12.8	7.2	11.6	7.2	14.3	10.5	7.2	11.4	12.6	9.9	12	11.6	11.7	12.5	10.6	7.7	9.6	7.2	8.3	7.2	10.4	7.2	9.6	10.6	7.2	7.2	12.2	7.2	7.2	7.2	7.2	7.8	12.1	12.3	7.2	7.2	7.2	8.4	7.2	7.22882	7.2	15.1	7.7	8.5	7.29727
270	Non-human	non-human	Galb1-4Gal	6.9	7.3	7.4	7.2	7	9.8	9.1	7.2	7.2	8.4	6.9	8.1	7.2	8.9	7.2	8.2	7.2	7.5	7.2	7.4	7.2	7.5	7.2	10.2	10.2	10.7	7.5	7.2	7.9	12.5	10.3	8.6	7.2	9.2	8.2	9.9	7.2	11.9	8.9	8.7	7.22882	7.9	7.1	7.2	7.7	7.22882
271	Human	glycolipid	GM2-Sp - 07	7.2	7.2	7.2	7.6	7.2	8.4	7.2	7.2	7.2	7.2	7.5	7.1	7.2	7.2	7.4	7.2	7.2	7.2	7.2	7.2	7.2	7.2	7.2	10	10.6	7.2	8	7.2	7.2	7.2	7.2	7.2	7.2	7.2	7.2	7.2	7.2	7.2	8.4	7.5	7.22882	7.8	7.2	7.2	7.2	7.22882
272	Human	carb-Sia	3'KDN-LacNAc-Sp - 12	11.7	8.1	7.2	7.2	8.4	11.2	7.9	7.2	7.1	11.7	7	9.1	7.4	7.2	7	7.7	7.2	7.2	7	7.2	7.2	7.2	7.2	8.3	8.7	11.4	10.6	7.2	7.7	7.2	8.7	7.2	7.2	7.6	7.5	7.2	7.2	7.2	7.2	7.2	7.22882	12.7	9.5	7.2	7.2	7.22882
273	Human	carb-Sia	3'Neu5Ac-LacNAc-Sp - 05	8.2	7.1	7.2	7.2	7.2	10.3	7.1	7.2	7.2	11.4	7.2	7.2	7.2	7.2	7.2	7.2	7.2	7.2	7.2	7.2	7.2	7.2	7.2	7.2	7.2	11.2	9.5	7.2	7.2	7.2	9.1	7.2	7.2	7.2	7.2	7.2	7.2	7.2	8.1	7.2	7.22882	12.1	7.1	7.2	7.2	7.22882
274	Human	carb-Sia	6'Neu5Ac-LDN-Sp - 13	7.7	7.2	7.2	7.2	9.8	8.9	7.2	7.2	7.2	7.2	7.2	7	7.2	7.2	7.2	7.2	7.2	7.2	7.2	7.2	7.6	7.6	7.2	7.5	7.9	7.2	7.5	7.2	7.2	7.2	7.2	7.2	11.1	7.2	7.5	7.5	7.2	9.8	7.2	7.6	7.22882	9.4	7.2	7.2	7.2	7.22882
275	Human	carb-Man	Man-a - 05	7.2	7.2	7.2	7.2	7.2	7.2	7.2	7.2	7.2	7.2	7.2	7.2	7.2	7.2	7.2	7.2	7.2	7.2	7.2	7.2	7.2	7.2	7.2	7.2	7.2	7.2	7.2	7.2	7.2	7.2	7.2	7.2	7.2	7.2	7.2	7.2	7.2	7.2	7.2	7.2	7.22882	7.2	7.2	7.2	7.2	7.22882
276	Human	Blood Group B	B tetra type 1-Sp - 04	11.7	15.2	7.2	11.8	7.2	12.8	9.8	7.2	10.1	11.8	7.2	12.4	9.2	7.8	9.9	9.7	9.1	7.8	7.2	7.6	7.2	8.2	7.2	10	8	7.2	7.2	11.5	7.2	7	7.2	7.7	7.2	11.1	11.9	7.2	7.2	7.2	8.7	7.2	7.22882	7.2	16	7.2	8.4	7.22882
277	Human	Blood Group A	A tetra type 2-Sp - 07	14.3	13.4	7.2	10.8	7.2	14.1	8.3	7.2	7.1	14.5	7.2	10.5	7.7	11.7	12	7.2	7.2	7.2	7.2	7.2	7.2	7.2	7.2	7.6	7.2	7.2	7.2	13	7.2	7.2	7.2	7.2	7.2	13.8	14	7.7	7.2	7.2	13.8	7.7	7.22882	7.2	15.2	7.2	8.1	7.22882
278	Human	carb-type 1	LNT-Sp - 06	7.2	8.2	7.2	11	7.2	14.6	10.8	7.2	9.9	7.2	7.2	7.2	7.2	7.2	9.1	11.8	7.2	7.2	7.2	7.2	7.2	9.6	7.2	7.8	7.8	7.3	7.2	7.2	7.2	7.7	7.2	7.2	7.2	9.4	7.2	7.2	7.2	7.2	7.2	14.8	7.22882	8.1	7.2	7.2	7.2	7.22882
279	Human	Lewis	LeC-Sp - 07	14.8	13.9	14.1	9	8.9	11.1	7.2	11.1	11.9	13.4	10.2	15.4	11.4	10.9	7.5	7.2	12.1	13.4	10.7	11.4	13	9.5	7.2	15.9	13.6	9.9	9.1	12	9	9.8	8.8	9.1	8.4	13.2	14.2	10.2	10.3	12.5	8.4	12.4	7.22882	13.7	12.2	13.9	14.6	7.22882
280	Human	glycolipid	GQ2-Sp - 06	7.5	7.5	7.2	7.2	7.4	9.6	7	7.2	7.2	7.9	7.2	11.5	8.5	7.3	7.2	7.2	7.2	7.2	7.2	7.1	7.2	7.2	7.2	10.5	8	9.6	7.4	8.4	7.2	7.3	7.2	7.2	7.2	7.3	8.1	7.2	7.2	7.2	7.5	8	7.22882	7.2	7.3	8	8.2	7.22882
281	Human	carb-Sia	3'Neu5Ac-LeC-Sp - 12	15.6	13.2	14.7	11	10.6	12.6	7.2	12	13.6	14.9	10.6	15.5	12.4	13.4	10.5	10	14.1	14.7	12.1	12.3	13.4	11.4	7.2	16.2	14.8	9.1	10.8	14	10.7	11.9	10.1	9.2	7.6	14.4	13.6	9.1	9.3	13.9	10.7	13.8	9.27692	14.4	13.4	14.9	15.4	8.66978
282	Human	glycolipid	GM3-Sp - 11	8.5	7.2	7.3	7.2	10.9	11.3	7.2	7	7.2	9.4	7.2	9.5	7.4	7.2	7.2	7.2	7.2	7.2	7.2	7.7	7.6	7.2	7.2	9.1	7.4	9.9	9.4	7.2	8.3	7.2	9.8	8.4	7.2	7.1	12	7.2	7.2	7.2	7.2	7.2	7.22226	12.6	7.2	7.6	7.2	7.664
283	Human	peptide-Tn	R-Tn(Ser)-Tn-hydroxyethylamide - 36	8.7	10.2	10.7	7.2	9.5	12.5	7.2	7.4	9.5	9.1	10.6	11	10.9	7.5	11.6	7.2	7.5	9.4	7.4	8.6	8.8	7.2	7.2	9.9	9.7	11.1	8.3	13.5	9.7	8.6	8.6	7.9	11.8	9.5	12.2	10.9	7.9	8.1	8.5	11.9	9.16896	9.5	8.4	9.9	7.7	12.6758
284	Human	carb-Sia	3'Neu5Ac-LeC-Sp - 05	15.2	12.6	14.5	10.4	9.6	11.9	7.2	10.9	12.7	14.4	9.5	15.5	12	12.5	9.1	8.6	13.4	14.3	12	12.2	13.3	10.5	7.2	16.1	14.3	8.3	10.2	13.4	9.6	10.8	9.9	9	7.2	14.3	13.4	8.4	8.6	13.3	10.1	12.5	7.62684	14.2	12.5	14.7	15.3	7.69338
285	Human	glycolipid	GM3-Sp - 04	7.2	7.2	7.1	7.2	9.2	10.4	7.1	7.2	7.2	8.4	7.2	9.2	7	7.2	7.2	7.2	7.2	7.2	7.2	7.2	7.2	7.2	7.2	7.2	7.5	8.1	8.2	7.2	7.4	7.2	7.2	7.2	7.2	7.2	9.2	7.2	7.2	7.2	7.2	7.2	7.22882	10.7	7.2	7.7	7.2	7.22882
286	Human	carb-GlcNAc	3'GN-LacNAc (dimeric)-Sp - 14	7.2	7	7.2	11.2	7.2	14.8	10.8	7.2	10.5	7.2	7.2	8	7	7.2	9.6	11.5	7.2	7.2	7.2	7.2	7.2	9.4	7.2	8.2	7.8	7.2	8.2	10.2	7.2	8.5	7.2	7.2	7.2	9.7	7.8	7.2	7.2	7.2	9.3	15	7.22882	7.9	7.2	7.2	7.2	7.22882
287	Human	carb-GlcNAc	LNT-2-Sp - 06	7.3	7.7	7.4	7.2	7.6	12.7	8.8	7.2	9.5	9.5	7.2	9.8	6.9	9.9	7.2	7.4	7.6	7.5	10.3	7.8	8.7	10	7.4	8.9	11.8	10.7	8.8	14	11.5	7.8	9.1	8.1	8.6	9	12.8	8.8	8.2	11.1	11.9	9.7	7.22882	8.3	8.3	8.1	10.4	7.22882
288	Human	glycolipid	GT2-Sp - 08	7.1	7.2	7.2	7.2	7.6	8.9	7.2	7.2	7.2	7.2	7.2	7.2	8	7.2	7.2	7.2	7.2	7.2	7.2	7.2	7.2	7.2	7.2	7.2	7.2	7.2	7.2	7.2	7.2	7.2	7.2	7.2	7.2	7.2	7.2	7.2	7.2	7.2	7.2	7.2	7.22882	7.2	7.2	7.2	7.2	7.22882
289	Non-human	non-human	Forssman Tetra-BSA - 13	12.5	13.7	11.4	9.9	12.9	15.4	7.2	7.6	11	12.6	7.7	11.1	12.5	11.8	14	11	10.1	8.2	7.1	11.8	12.6	10.1	7.6	10.8	14.2	13.4	8.5	14.8	11.5	12.1	8.5	7.5	9.7	13.3	15	9.4	8.1	10.9	9.3	9.4	10.8804	12.9	12.4	14	10.3	9.1824
290	Non-human	non-human	alpha-Gal tetra - 17	9.9	9.6	10.8	9	10.1	12.7	8.8	10.3	12.1	10.5	10.9	12.5	10.9	11.8	13.1	11.6	10.8	10.1	7.1	10.4	11.7	9.9	9.1	9.7	12.2	10.7	9.5	11.6	12.3	8.9	8.7	7.8	14.1	11.6	11.7	8	7.2	7.2	11	8	9.32148	12.3	12.4	9.8	11.7	8.50106
291	Human	glycolipid	Gb5/SSEA3 - 04	7.2	7.6	7.2	7.2	7.1	8.7	7.2	7.2	7.2	6.9	7.2	7.7	7.2	8.1	7.2	7.2	7.2	7.2	7.2	7.4	7.2	8	7.2	7	9.9	7	7.2	9.9	8.1	7.2	7.2	7.4	7.1	7.1	9	7.5	7.2	7.2	7.7	7.7	7.22882	7.6	7.6	7.2	7.2	7.22882
292	Human	carb-Sia	3'Neu5Ac-LacNAc-Sp - 10	8.9	7.2	7.2	7.2	7	10.9	7.6	7.2	7.2	11.6	7.2	7.2	7.2	7.2	7.2	8.1	7.2	7.2	7.2	7.2	7.2	7.2	7.2	7.6	7.2	11.7	9.7	7.2	7.2	7.2	9.4	7.2	7.2	7.2	7.2	7.2	7.2	7.2	7.2	7.2	7.22882	12.3	7.2	7.2	7.2	7.22882
293	Human	Blood Group H	Globo H - 10	7.2	7.2	7.2	7.2	7	7.3	7.2	7.2	7.2	7.2	7.2	7.2	7.2	10.2	7.2	7.2	7.2	7.2	7.2	8.7	8	7.2	7.2	7.2	7.6	8.3	7.3	11.2	7.2	7.2	7.2	7.4	7.2	7.2	7.7	7.2	7.2	7.2	7.2	8.8	7.22882	8.4	7.2	7.2	7.2	7.22882
294	Human	Blood Group A	Globo A - 09	12	13.4	10	9.6	7	15.3	12.2	7.2	7.2	14.9	7.2	11.6	9.2	14.1	13.4	7.2	7.2	7.2	12.6	7.2	7.3	7.2	7.2	7.2	7.2	7.7	7.2	13.4	7.2	7.2	9.9	7.2	7.2	14.7	15.9	9.9	7.2	7.2	15.2	8.2	7.22882	7.2	15.4	7.2	11.2	7.36536
295	Human	glycolipid	GT2-Sp - 03	7.2	7.2	7.2	7.2	7.2	9.9	7	7.2	7.2	8	7.2	7.2	7.2	7.7	7.2	7.2	7.2	7.2	7.2	7.2	7.2	7.2	7.2	7.2	7.2	7.2	7.2	7.2	7.2	7.2	7.2	7.2	7.2	8.6	8.7	7.2	7.2	7.2	7.2	7.2	7.22882	7.2	7.2	7.2	7.2	7.22882
296	Human	carb-Sia	3'Neu5Gc-LacNAc-Sp - 10	7.2	7.2	7.2	7.2	7.2	11.4	8.2	7.2	7.2	11.9	7.2	7.2	7.2	7.8	7.2	8.2	7.2	7.2	7.2	7.2	7.2	7.2	7.2	7.4	7.2	12	9.9	7.2	7.2	7.2	9.9	7.2	7.2	7.5	7.2	7.2	7.2	7.2	7.2	7.2	7.22882	12.5	7.2	7.2	7.2	7.22882
297	Human	carb-Sia	3'Neu5Ac-LacNAc (dimeric)-Sp - 13	7.2	7.2	7.5	11.4	7.2	14.3	10.9	7.2	9.8	7.2	7.2	7.2	7.2	7.2	11.9	11.5	7.2	7.2	7.2	7.2	7.2	9.1	7.2	7.2	7.2	7.2	11.4	8.2	7.2	7.6	7.2	7.2	7.2	10.5	7.2	7.2	7.2	7.2	7.2	14.9	7.22882	7.2	7.2	7.2	7.2	7.22882
298	Human	glycolipid	GD3-Sp - 04	7.2	7.2	7.2	7.2	7.2	7.7	7.2	7.2	7.2	7.2	7.2	7.8	7.2	7.2	7.2	7.2	7.2	7.2	7.2	7.2	7.2	7.2	7.2	7.2	7.7	7.2	7.2	7.2	7.2	7.2	7.2	7.2	7.2	7.2	7.2	7.2	7.2	7.2	7.2	7.2	7.22882	7.2	7.2	7.2	7.2	7.22882
299	Non-human	peptide-GlcNAca	Ac-S-Ser(GlcNAca)-S-G - 07	10.9	13.3	14.1	7.9	13.3	14.3	9.7	12.8	11.6	11.7	14.1	12.1	12.6	10.4	11	7.1	7.6	11.7	10.4	9.9	12.9	9.7	7.9	11.7	13.5	11	14.5	14.1	12.5	11.8	8.5	7.9	14	10.5	11.2	14.3	9.2	13.2	10.8	14.6	11.2219	12.4	8.7	13.2	10.6	13.7684
300	Human	Blood Group H	TFiLNO(1-2,1-2,1-4) - 06	7.2	7.5	7.2	7.2	7.2	7.3	7.2	7.2	7.2	7.2	7.2	7.2	7.2	7.2	7.2	7.2	7.2	7.2	7.2	7.2	7.2	7.2	7.2	7.2	7.2	7.2	7.2	7.2	7.2	7.2	7.2	7.2	7.2	7.2	8.4	7.2	7.2	7.2	7.2	7.2	7.22882	7.2	7.9	7.2	7.2	7.22882
301	Human	glycolipid	GM2-Sp - 14	7.2	7.2	7.2	7.2	7.2	7.2	7.2	7.2	7.2	7.2	7.2	7.2	7.2	7.2	7.2	7.2	7.2	7.2	7.2	7.2	7.2	7.2	7.2	9	8.6	7.2	7.2	7.2	7.2	7.2	7.2	7.2	7.2	7.2	7.2	7.2	7.2	7.2	7.2	7.2	7.22882	7.2	7.2	7.2	7.2	7.22882
302	Human	carb-type 1	LNT-Sp - 15	7.2	7.2	7.2	11.9	7.2	15.6	11.9	7.2	11.3	7.2	7.2	7.2	7.2	7.2	10.7	12.6	7.2	7.2	7.2	7.2	7.2	11	7.2	7.3	7.2	7.8	7.6	7.7	7.2	9.1	8.1	7.2	7.2	10.4	7.2	7.2	7.2	7.2	7.2	15.5	7.22882	8.7	7.2	7.2	7.2	8.03754
303	Human	carb-Sia	3'Neu5Gc-LeC-Sp - 12	15.3	12.7	14.5	10.6	10	12.2	7.2	11.3	13	14.5	10	15.5	12.1	12.7	10.1	9.3	13.7	14.3	12.1	12.2	13.4	10.7	7.3	16.1	14.4	8.7	10.6	13.5	10.2	11.1	9.8	9.1	7.8	14.2	13.4	9	8.8	13.4	9.9	13.1	8.92812	14.2	12.4	14.7	15.3	8.55054
304	Human	glycolipid	GQ2-Sp - 03	7.2	7.2	7.2	7.2	7.2	8.3	7.1	7.2	7.2	7.2	7.2	10.1	8.2	7.2	7.2	7.2	7.2	7.2	7.2	7.2	7.2	7.2	7.2	7.1	7.2	7.2	7.2	7.2	7.2	7.2	7.2	7.2	7.2	7.2	7.2	7.2	7.2	7.2	7.2	7.2	7.22882	7.2	7.2	7.2	7.2	7.22882
305	Human	glycolipid	Gb5/SSEA3 - 12	7.2	8.5	7.2	7.2	7.2	9.3	7.2	7.2	7.2	8.1	7.2	9.5	7.2	9.7	7.2	7.2	7.8	7.2	7.2	7.5	7.2	7.4	7.1	7.2	11.6	7.2	7.4	9.7	8.9	7.2	7.2	7.4	7.5	8.3	8	7.8	7.2	7.2	7.2	8.2	7.22882	7.8	7.2	7.2	7.2	7.31675
306	Human	peptide-GlcNAcb	Ac-S-Ser(GlcNAcb)-S-G - 07	7	7.2	7.2	7.2	7.2	8.2	7.2	7.2	7.1	7.2	7.2	8.6	7.2	7.2	7.2	7.2	7.2	7.2	7.2	7.3	7.2	7.2	7.2	7.5	8.2	8.1	7.4	7.2	7.2	7.2	7.2	7.5	7.7	7.2	7.7	7.2	7.2	7.2	7.2	7.6	7.22882	7.2	7.2	7.2	7.2	7.22882
307	Human	carb-type 2	LacNAc (dimeric)-Sp - 16	7.2	7.2	7.2	11.5	7.2	15.5	11.8	7.2	11.1	7.2	7.2	7.2	7.4	7.2	10.8	12.3	7.2	7.2	7.2	7.2	7.2	10.6	7.2	8.9	9.9	8.7	8	9.3	7.2	9.4	8.2	7.2	7.2	10.8	7.2	7.2	7.2	7.2	7.2	15.7	7.22882	8.6	7.2	7.2	7.2	7.84077
308	Human	carb-Sia	3'Neu5Ac-LacNAc (dimeric)-Sp - 06	7.2	7.2	7.2	10.6	7.2	14.1	10.3	7.2	8.8	7.2	7.2	7.2	7.2	7.2	11.5	11.1	7.2	7.2	7.2	7.2	7.2	8.3	7.2	7.2	7.4	7.2	10.6	7.9	7.2	7.2	7.2	7.2	7.2	9.2	7.2	7.2	7.2	7.2	7.2	14.9	7.22882	7.1	7.2	7.2	7.2	7.22882
309	Non-human	non-human	alpha-Gal tetra - 04	7.1	7.3	7.2	7.2	8.2	10.3	7.2	7.2	9.8	8.2	7.6	10	7.8	10.2	10.8	7.2	7.2	7.7	7.2	7.4	8	7.4	7.2	7.1	8.5	7.4	8.3	8.2	8.1	7.2	7.2	7.2	10.5	7.3	7.3	7.2	7.2	7.2	7.5	7.4	7.22882	7.4	8.3	7.2	7.4	7.22882
310	Human	carb-Sia	3'Neu5Ac(9Ac)-LeC-Sp - 05	15	12.2	14.4	10.2	9.6	11.7	7.4	10.5	12.5	14.2	9.5	15.5	11.8	12	9	8.4	13	14.1	11.8	12.1	13.2	10.2	8.1	16.1	14	8.2	9.8	13.1	9.5	10.9	9.7	9	7.5	14.2	13.3	8.5	8.5	13.1	10.4	12.4	9.31575	14.1	12.1	14.6	15.2	7.68825
311	Human	carb-type 2	LacNAc (dimeric)-Sp - 06	7.2	7.1	7.2	11.1	7.2	15	10.7	7.2	10.3	7.2	7.2	8.6	7.4	7.2	9.7	11.4	7.2	7.2	7.2	7.2	7.2	9.3	7.2	8.8	9.8	8	7.3	8.9	7.2	8.4	7.2	7.2	7.2	9.8	7.2	7.2	7.2	7.2	7.2	15.1	7.22882	8.8	7.2	7.2	7.2	7.29955
312	Human	carb-Sia	CT/Sda-Sp - 13	10.3	7.9	7.2	7.2	8.3	8.4	7.2	7.2	7.3	9.2	7.2	11	12.4	7.5	7.2	7.2	7.2	7.2	7.2	8.3	8.2	7.2	7.2	7.6	7.2	7.2	10.3	7.2	7.2	7.2	7.2	7.2	7.2	7.2	9.8	7.9	7.2	7.2	7.2	7.2	7.22882	8.4	7.1	7.2	11.5	7.22882
313	Human	carb-type 1	MFiLNO(1-3) - 09	7.2	7.2	7.2	7.2	7.2	7.2	7.2	7.2	7.2	7.2	7.2	7.1	7.2	7.2	7.2	7.2	7.2	7.2	7.2	7.2	7.2	7.2	7.2	7.2	7.4	7.2	7.2	7.2	7.2	7.2	7.2	7.2	7.2	7.2	7.2	7.2	7.2	7.2	7.2	7.6	7.22882	7.2	7.2	7.2	7.2	7.22882
314	Human	glycolipid	GD2-Sp - 04	7.2	7.2	7.2	7.2	7.1	7.1	7.2	7.2	7.2	7.2	7.2	7.2	7.2	7.2	7.2	7.2	7.2	7.2	7.2	7.2	7.2	7.2	7.2	7.2	7.2	7.2	7.2	7.2	7.2	7.2	7.2	7.2	7.2	7.2	7.2	7.2	7.2	7.2	7.2	7.2	7.22882	7.2	7.2	7.2	7.2	7.22882
315	Human	carb-Sia	6'Neu5Ac-LacNAc (dimeric)-Sp - 05	7.2	7.2	7.2	10.2	7.2	14	9.9	7.2	8.5	7.2	7.2	7.1	7.2	7.2	9.4	11.2	7.2	7.2	7.2	7.2	7.2	8.7	7.2	8.6	8.5	8.1	7.8	11.5	7.2	9	7.5	7.8	8.8	8.8	9.4	7.2	8	7.2	7.4	14.9	7.22882	8.2	7.2	9	7.2	7.22882
316	Human	carb-Sia	3'Neu5Gc-LeC-Sp - 05	15.3	12.7	14.6	10.5	9.7	12.1	7.2	11.3	13	14.5	10	15.5	12.2	12.8	9.5	9.1	13.5	14.5	12	12.3	13.3	10.7	7.2	16.2	14.2	8.7	10.2	13.6	9.7	11.6	10	9.3	7.8	14.4	13.5	8.9	8.9	13.5	10.4	12.9	7.71832	14.3	12.7	14.8	15.4	7.88196
317	Human	Lewis	DFLNnH, LeA/LeA - 10	7.2	7.2	7.2	7.2	7.2	7.1	7.2	7.2	7.2	7.2	7.2	8	7.2	7.2	7.2	7.2	7.2	7.2	7.2	7.2	7.2	7.2	7.2	7.4	7.2	7.2	7.2	7.2	7.3	7.2	7.2	7.2	7.2	7.2	7.2	7.2	7.2	7.2	7.2	7.2	7.22882	7.2	7.2	7.2	7.2	7.22882
318	Human	glycolipid	GD1b - 05	7.2	7.2	7.2	7.2	7.2	7.2	7.2	7.2	7.2	7.2	7.2	7.2	7.2	7.2	7.2	7.2	7.2	7.2	7.2	7.2	7.2	7.2	7.2	7.2	7.2	7.2	7.2	7.2	7.2	7.2	7.2	7.2	7.2	7.2	7.2	7.2	7.2	7.2	7.2	7.2	7.22882	7.2	7.2	7.2	7.2	7.22882
319	Human	carb-Sia	6'Neu5Ac-LacNAc-Sp - 11	7.2	7.2	7.2	7.2	7.2	7.2	7.2	7.2	7.2	7.2	7.2	7.5	7.2	7.2	7.2	7.2	7.2	7.2	7.2	7.2	7.2	7.2	7.2	7.2	7.7	8.1	7.2	7.2	7.2	7.2	7.2	7.2	7.2	7.2	11.1	7.2	7.2	7.2	7.2	7.2	7.22882	7.2	7.2	7.2	7.2	7.22882
320	Human	carb-GlcNAc	3'GN-LacNAc (dimeric)-Sp - 06	7.2	7.3	7.1	11.5	7.2	15	11.4	7.2	11.1	7.5	7.2	7.3	7.8	7.2	10	11.4	7.2	7.2	7.2	7.2	7.2	9.9	7.2	7.8	9.2	7.2	7.8	10.4	7.2	8.9	7.2	7.2	7.2	9.4	7.5	7.2	7.2	7.2	7.2	15.3	7.22882	7.5	7.2	7.2	7.2	7.63488
321	Human	N-linked	Man1 - 12	10.4	10.6	7	8.5	8	10.3	6.9	9.2	9.5	7.8	8.5	10.3	7.1	7.1	7.6	7.2	8	7.9	8	10.2	8.2	9.7	7.2	8.7	11.6	11.7	9.2	9.5	10.5	12.3	9.9	7.7	9.3	7.2	10.3	8.1	7.8	10.3	7.2	8.9	7.22882	13	11.2	8.7	7.4	7.27729
322	Human	glycolipid	GM3(Gc)-Sp - 05	7.2	7.2	7.2	7.2	7.2	9.8	7.2	7.2	7.2	8.1	7.2	7.2	7.2	7.2	7.2	7.2	7.2	7.2	7.2	7.2	7.2	7.2	7.2	7.2	7.2	9.1	7.2	7.2	7.2	7.2	7.2	7.2	7.2	7.2	10.2	7.2	7.2	7.2	7.2	8.4	7.22882	7.1	7.6	7.2	7.2	7.22882
323	Human	carb-GalNAc	LDN-Sp - 05	7.2	7.2	7.2	7.2	7.2	7.3	7.2	7.2	7.2	7.2	7.2	7.2	7.2	7.2	7.2	7.2	7.2	7.2	7.2	7.2	7.2	7.2	7.2	7.2	8.2	7.8	7.2	7.2	7.2	7.2	7.2	7.2	7.2	7.2	11.4	7.2	7.2	7.2	7.2	7.2	7.22882	7.2	7.2	7.2	7.2	7.22882
324	Human	carb-Sia	6'Neu5Ac-LDN-Sp - 05	7.1	7.2	7.2	7.2	9.4	7.8	7.2	7.2	7.2	7.2	7.5	7.2	7.2	7.2	7.2	7.2	7.2	7.2	7.2	7.2	7.2	7.2	7.2	7.2	7.2	7.2	7.1	7.2	7.2	7.2	7.2	7.2	9.6	7.2	7.2	7.2	7.2	8.1	7.2	7.2	7.22882	8.4	7.2	7.2	7.2	7.22882
325	Human	glycolipid	GT3-Sp - 07	7.2	7.2	7.3	7.2	7.2	9	7.2	7.2	7.2	8.3	7.3	7.5	7.8	7.3	7.2	7.2	7.2	7.2	7.1	7.2	7.2	7.2	7.2	8.1	7.2	11.5	7.8	7.2	7.5	7.2	7.3	7.2	7.2	7.2	7.5	7.2	7.2	7.2	7.2	7.2	7.22882	7.2	7.2	7.3	7.9	7.22882
327	Human	carb-Sia	3'Neu5Ac-LDN-Sp - 11	11.8	7.2	7.2	7.2	7.2	8.8	7.2	7.2	7.2	11.9	7.1	7.2	7.7	7.2	7.2	8.3	7.2	7.2	7.2	7	7.2	8.3	7.2	10.5	9.1	9.6	10.1	7.2	10	11.4	11.4	7.2	7.2	12.7	7.2	7.2	7.2	7.2	7.2	8.6	7.22882	11.5	7.2	7.2	7.2	7.22882
328	Human	carb-GlcNAc	3'GN type1-Sp - 04	14.9	12.2	14.1	8.5	7.1	11.4	8.3	10.5	11.6	13.4	9.9	15.4	11.2	11.8	6.9	7.2	12.2	13.4	10.7	11.4	12.5	9.5	7.2	16	13.6	9	8.7	12.4	8.6	10	8.8	9.1	8.4	13.4	13.1	8.9	8.8	12.3	8.8	11.5	7.22882	13.7	12.6	13.8	14.7	7.22882
329	Human	Lewis	DFLNHc, LacNAc/LeB - 08	7.2	7.2	7.2	7.2	7.3	7.3	7.2	7.2	7.2	7.2	7.2	8.7	7.2	7.2	7.2	7.5	7.2	7.2	7.2	7.2	7.2	7.2	7.2	7.2	7.2	7.2	9	7.2	7.1	7.2	7.2	8.3	7.2	7.2	7.2	7.2	8.2	7.2	7.7	7.7	7.22882	7.2	7.2	7.8	7.2	7.99224
330	Human	glycolipid	GD2-Sp - 10	7.2	7.2	7.2	7.2	8.9	7.2	7.2	7.2	7.2	7.2	7.2	7.2	7.2	7.2	7.2	10.5	7.2	7.2	7.2	8.2	7.2	7.2	7.2	7.2	7.2	7.2	10.1	7.2	7.5	7.2	7.2	9.5	7.2	7.2	7.2	7.2	10.5	7.2	9.6	7.8	7.22882	7.2	7.2	8.3	7.2	7.22882
331	Human	carb-Sia	3'Neu5Ac-LDN-Sp - 05	11.8	7.2	7.2	7.2	7.2	7.6	7.2	7.2	7.2	11.7	7.2	7.2	7.3	7.2	7.2	7.3	7.2	7.2	7.2	7.2	7.2	7.1	7.2	10	8.8	9	9.1	7.2	9	10.3	10.9	7.2	7.2	11.8	7.2	7.2	7.2	7.2	7.2	7.8	7.22882	11.1	7.2	7.2	7.2	7.22882
332	Z-Control	z-control	BSA - C5 (Alkyne) - 23	7.3	7.2	11	7.2	7.2	7.1	11.2	7.2	7.2	7.2	7.2	7.4	7.2	7.2	8.8	7.2	7.2	7.2	7.2	7.2	7.2	7.1	7.2	7.8	7.6	7.5	7.9	7.9	7	7.8	7.2	7.9	7.2	7.2	7.9	7.2	7.2	7.2	11.6	7.4	7.22882	7.2	7.2	7.2	7.2	7.22882
333	Human	Blood Group B	2'F-B type 2-Sp - 03	8.2	11.3	7.2	10.3	7.2	13.3	11.1	7.2	10.7	10.1	7.2	7.9	10.7	9.9	10.5	8.6	7.2	7.2	7.2	7.2	7.2	7.8	7.2	7.2	7.2	7.2	7.2	12	7.2	7.2	7.2	7.2	7.2	8.8	11.6	7.2	7.2	7.2	12	7.2	7.22882	7.2	15.3	7.2	8	7.22882
334	Human	Blood Group A	A tetra type 2-Sp - 05	14.2	13.3	7.2	10.8	7.2	13.9	8.6	7.2	7.2	14.4	7.2	10.3	7.8	11.7	11.9	7.2	7.2	7.2	7.2	7.2	7.2	7.2	7.2	7.2	7.2	7.2	7.2	12.9	7.2	7.2	7.2	7.2	7.2	13.7	14	7.1	7.2	7.2	13.9	7.6	7.22882	7.2	15.1	7.2	7.6	7.22882
335	Human	Blood Group B	B tetra type 2-Sp - 05	12.6	12.2	7.2	11	7.2	13.8	10	7.2	11	12	9	10.9	11.4	10.8	12	10.7	7.2	8.5	7.2	7.5	7.2	9.2	7.2	7.7	9.2	7.2	7.2	11.8	7.2	7.2	7.2	7.2	7.2	11.8	12.3	7.2	7.2	7.2	8.9	7.2	7.22882	7.2	15.7	7.2	7.6	7.22882
336	Human	glycolipid	GM2-Sp - 04	7.2	7.3	7.2	7.2	7.2	7.3	7.2	7.2	7.2	7.2	7.2	7.2	7.2	7.2	7.2	7.2	7.2	7.2	7.2	7.2	7.2	7.2	7.2	7.2	7.1	7.2	7.2	7.2	7.2	7.2	7.2	7.2	7.2	7.2	8.6	7.2	7.2	7.2	7.2	7.2	7.22882	7.2	8.6	7.2	7.2	7.26978
337	Z-Control	z-control	Alexa Fluoro 647	9	6.9	7.2	7	9.2	8	7.5	7.2	7.1	7.6	9	8.7	8.5	8	10.1	7.6	7.2	7.9	7.2	7.1	7.2	7.1	7.2	7.6	10.2	8	8.5	7.1	7.6	7.2	8.8	7.8	8.2	11.2	8.9	7.2	8.1	7.8	9.8	8.7	8.63771	9.8	9	8.1	7.2	8.97651
[truncated: 89 more columns]

## Sheet: IgM-135
			Set	Training	Training	Training	Training	Training	Training	Training	Training	Training	Training	Training	Training	Training	Training	Training	Training	Training	Training	Training	Training	Training	Training	Training	Training	Training	Training	Training	Training	Training	Training	Training	Training	Training	Training	Training	Training	Training	Training	Training	Training	Training	Training	Training	Training	Training	Validation
			Sample ID	F50866-01	F50861-01	F50873-04	F50865-09	F50871-08	F50867-08	F50865-08	F50871-07	F50865-07	F50860-07	F50859-05	F50872-02	F50873-07	F50871-05	F50873-02	F50866-04	F50861-04	F50873-03	F50865-03	F50866-02	F50875-01	F50863-06	F50870-07	F50869-07	F50864-08	F50863-03	F50862-01	F50874-04	F50876-07	F50868-02	F50864-03	F50862-05	F50874-06	F50863-07	F50864-09	F50868-08	F50868-03	F50864-01	F50862-06	F50869-09	F50875-07	F50876-05	F50875-08	F50870-02	F50875-09	F50865-02
			Sex	M	M	M	M	M	M	M	M	M	M	M	M	M	M	M	M	M	M	M	M	F	F	F	F	F	F	F	F	F	F	F	F	F	F	F	F	F	F	F	F	F	F	F	F	F	M
			Race	African-American	Hispanic	Caucasian	African-American	Caucasian	African-American	African-American	Caucasian	African-American	Hispanic	Hispanic	Caucasian	Caucasian	Caucasian	Caucasian	African-American	Hispanic	Caucasian	African-American	African-American	Caucasian	Hispanic	African-American	African-American	Hispanic	Hispanic	Hispanic	Caucasian	Caucasian	African-American	Hispanic	Hispanic	Caucasian	Hispanic	Hispanic	African-American	African-American	Hispanic	Hispanic	African-American	Caucasian	Caucasian	Caucasian	African-American	Caucasian	African-American
			Age	32	46	44	22	27	43	25	29	26	34	23	33	41	23	49	39	49	42	21	33	34	34	50	38	43	36	21	28	43	23	42	27	21	38	41	20	27	41	23	30	32	45	36	43	36	25
			Blood Type	O	O	B	O	AB	O	O	AB	A	O	A	O	O	O	O	A	A	A	B	A	AB	A	A	AB	A	AB	AB	O	A	AB	AB	A	A	O	O	B	AB	AB	O	B	A	AB	O	AB	B	A
Print #	Sort	Family	Sample #	1	2	3	4	5	6	7	8	9	10	11	12	13	14	15	16	17	18	19	20	21	22	23	24	25	26	27	28	29	30	31	32	33	34	35	36	37	38	39	40	41	42	43	44	45	46
1	Z-Control	z-control	Cy3	10.3913	12.2731	11.8558	11.6616	11.223	10.6075	10.8772	11.8164	9.92153	11.9169	14.5737	11.932	11.0121	12.9121	11.4365	9.8189	10.7743	12.39	13.0146	12.0401	10.985	10.9627	9.28665	11.0197	12.4809	11.0564	12.2601	11.8713	11.6589	13.0376	11.7591	11.1174	9.75157	11.1361	11.0748	10.7779	10.5189	11.6514	12.8838	12.1952	9.26376	11.5841	10.3136	10.5587	10.9082	9.87402
2	Z-Control	z-control	BSA	12.7249	7.47416	15.8634	9.22677	14.6466	8.033	14.935	8.15062	13.9613	8.50463	15.9809	9.31158	15.6354	8.67524	15.3204	15.2473	7.22882	15.0589	9.00585	16.027	7.22882	15.959	7.22882	15.7235	9.27644	15.2663	8.84453	14.7449	8.46254	16.515	16.3058	7.82447	13.4157	7.22882	15.8763	8.5249	10.6495	7.22882	16.9106	7.22882	7.22882	7.49612	15.4015	7.94182	15.7534	7.22882
3	Z-Control	z-control	HSA	9.12331	8.94118	10.0947	9.222	9.35863	8.24304	9.47351	9.42593	8.46443	9.17672	9.99162	9.98687	10.4098	9.50501	8.11912	9.69265	7.75193	8.46438	9.93178	10.345	7.91341	9.33717	9.07906	9.81452	9.48464	9.02456	10.3368	9.05174	9.28131	10.438	9.2562	9.94267	8.40398	8.01953	7.75054	9.65605	9.72998	7.54021	8.85607	10.5591	7.22882	8.10589	7.22882	7.96049	7.22882	7.77759
4	Human	carb-Glc	Glc-b - 23	15.7916	16.2194	16.4125	16.6407	16.4585	14.6782	16.1939	16.7217	16.8987	16.3566	16.6827	15.8307	16.6423	17.2593	15.8853	17.0415	15.7159	16.805	17.5937	17.1965	15.6279	16.7416	15.4567	17.0459	15.7371	16.1349	17.3957	17.0403	17.0864	17.2715	16.6465	16.7544	16.529	16.1353	16.2959	16.8416	15.1547	15.1591	16.9327	16.3415	15.6658	16.3417	16.6868	17.2875	16.7727	15.6414
5	Human	carb-GalNAc	GalNAc-a - 22	16.8478	15.905	15.9848	15.6546	15.5753	14.3263	15.8844	17.0058	14.1136	15.5433	16.1522	15.9228	16.325	17.2269	15.838	16.288	14.6704	16.1714	16.8296	16.4071	14.7394	14.7629	13.638	16.2217	15.8941	15.16	17.21	16.1572	15.5427	17.4334	15.8011	15.3273	14.0985	14.8767	15.0297	16.5007	15.8061	14.3812	16.4516	15.7717	12.4576	15.2668	14.919	15.6682	16.4587	14.7947
6	Human	carb-Glc	Glc-a - 22	14.5493	16.659	16.2066	16.1943	16.3768	14.3124	15.4517	16.8245	16.6359	16.0012	16.3571	16.2287	16.2139	16.0926	15.3254	16.2927	14.8457	15.526	16.9425	16.9426	15.149	16.4999	14.4307	17.205	15.3743	15.7259	17.3802	16.9818	16.4832	17.0292	16.1421	15.9877	15.6165	15.0543	16.2944	16.5201	15.327	15.0471	16.9101	16.3664	13.8918	15.4919	15.4087	15.5949	16.3481	14.1328
7	Human	carb-Man	Man-a - 20	14.4504	14.2482	14.4858	13.7282	13.2307	10.5162	12.6385	13.6269	13.1238	13.0233	12.6944	12.1962	11.902	14.4432	12.1384	14.2269	14.4444	13.2235	15.1219	15.0449	13.3232	15.5144	10.2167	13.6919	13.6517	12.8563	14.5724	14.8679	15.1898	15.0012	12.6366	13.8594	11.3423	12.4232	11.7597	14.5078	13.5451	12.7835	13.0208	13.5936	10.4774	11.9772	10.823	12.8862	12.3483	11.858
8	Human	carb-GlcNAc	GlcNAc-b -21	15.1955	15.7781	15.9547	15.6834	16.1823	14.2691	16.1054	16.7923	16.1365	16.0023	16.0687	15.3804	16.0296	16.6007	15.0432	15.0899	15.7233	16.6525	16.9874	17.2287	14.7305	16.5988	14.0581	17.2974	13.6708	16.3085	16.9551	16.5384	16.1579	17.5225	15.9131	16.4012	15.1538	15.9157	14.7825	16.6198	15.0963	14.6781	16.432	16.388	15.5116	16.3673	16.0469	17.1395	16.2617	14.8631
9	Human	carb-GalNAc	GalNAc-b - 21	15.1313	16.1964	16.0975	15.3429	16.4224	15.8517	15.2565	16.6019	14.5138	15.6084	16.5659	15.1967	16.5288	17.3	15.6084	15.6377	15.391	16.0001	17.1715	16.7992	15.4668	15.3964	13.7697	17.1705	15.2067	14.8002	16.7435	16.5618	16.1167	17.3613	15.835	15.6393	16.1823	15.0692	15.9236	17.7696	15.8468	14.3171	16.9874	16.2053	13.4003	15.8497	16.0756	17.6362	15.5955	15.1398
10	Non-human	non-human	Fuc-b - 22	12.6496	13.8948	15.0344	14.1207	15.2454	12.4748	14.2643	15.9583	13.4681	15.0916	15.1043	12.6186	16.3559	14.3811	13.6587	14.7671	14.3723	14.8774	16.0992	15.6759	13.8574	15.2844	11.4265	14.5201	13.4131	14.017	16.3204	16.6272	16.0881	16.3296	14.6616	14.7879	13.4417	13.1107	12.5288	14.9458	13.8468	13.5457	13.5775	14.2021	13.278	14.7648	13.214	14.339	13.3254	14.6497
11	Human	carb-Fuc	Fuc-a - 22	13.6487	15.0973	15.2337	14.5409	16.3998	13.4004	13.9619	16.0435	15.3378	15.0173	15.5842	13.8942	14.7417	16.1703	14.8401	13.8808	12.6032	14.4215	16.3448	16.3905	14.3733	14.5164	12.5834	15.7767	14.5785	15.3925	16.4939	15.5518	15.6568	16.0956	15.3737	15.093	13.7486	13.4793	14.1214	16.3196	14.1395	12.3738	15.4778	15.0192	12.8777	15.2295	15.0263	15.988	14.0372	15.1283
12	Non-human	non-human	Rha-a - 18	15.7471	16.736	16.4668	16.8053	16.5268	13.3061	16.8468	16.8206	16.071	16.1233	17.203	15.4239	16.726	16.7797	15.5458	15.9812	17.2801	16.3414	17.4488	17.0287	14.4881	16.9471	14.7962	16.2061	13.6812	16.204	17.3676	16.3982	15.4352	17.1215	17.7067	16.7448	17.01	14.5666	15.3328	16.1649	15.8742	16.2725	17.1502	16.7068	16.1138	17.4475	17.3655	16.8043	16.6771	16.4831
13	Non-human	non-human	Rha-b - 21	14.9894	17.1113	17.1811	16.9613	14.7603	14.0792	16.6395	16.8931	15.7756	16.6238	16.8126	15.1077	16.8587	16.3874	14.9188	15.8975	15.8612	16.1761	17.5647	15.6173	15.5702	16.2467	14.0595	15.3571	12.5868	16.4881	17.1414	16.6293	16.0318	16.8363	16.1473	16.8567	15.898	13.4691	15.2843	15.5246	15.2914	15.7468	17.101	16.6639	16.0693	16.5647	16.7679	17.0078	15.9366	15.8589
14	Human	carb-Gal	Gal-a- 24	15.6883	14.9805	15.8861	14.9987	16.3002	13.4104	14.7818	16.3005	15.4259	15.9184	17.1054	16.5578	15.5277	16.4542	14.316	16.463	15.537	15.5969	17.3255	17.0101	13.7603	16.399	14.1975	16.3026	17.0493	15.4722	17.2576	16.059	15.9109	17.6486	17.3511	16.976	15.9078	16.5826	15.6653	17.1322	15.6359	14.7527	17.3199	17.0167	16.5142	14.7923	15.2892	16.5268	16.1417	16.0766
15	Human	carb-Gal	Gal-b- 21	13.4995	16.7092	16.019	15.626	15.3205	13.3065	14.8682	15.8239	14.9165	15.4774	16.5312	15.3359	14.3443	17.0895	13.5353	16.0861	15.3984	15.4153	17.2626	16.1889	14.1791	14.9053	13.9288	14.7152	14.9924	15.7974	16.6916	15.6022	15.156	16.4131	16.1422	16.3374	14.8976	13.8732	13.9772	17.0693	14.5639	15.8408	16.9654	17.0747	13.06	14.7135	14.756	17.4593	14.7578	13.103
16	Human	peptide-Tn	Ac-Tn(Thr)-G - 21	17.2147	15.1746	16.1309	15.3472	14.6691	13.8349	15.2138	16.0331	13.4891	14.7498	15.8188	14.7291	15.6352	16.6233	15.1086	15.5456	14.2615	14.1688	16.628	16.3075	13.9308	13.7858	12.5045	14.8798	15.2919	13.7904	16.6902	16.0203	14.6619	16.2291	16.0407	16.256	14.2395	14.8655	15.3596	16.8791	15.2993	15.0957	16.2599	16.5323	12.6944	13.8149	14.0834	17.2296	15.1832	13.9243
17	Human	carb-GalNAc	GalNAca1-6Galb - 22	14.5486	16.3717	16.1653	16.0155	14.1824	15.1478	15.8657	16.473	14.4833	15.6944	16.373	16.4199	15.23	16.1754	15.5007	15.2757	14.7952	15.4982	17.1161	16.2963	14.2101	14.4928	13.5748	16.1106	14.6073	14.6571	16.8062	15.8782	15.1401	16.8727	16.6868	15.6377	15.1764	15.6058	16.3183	16.8838	15.4331	16.1577	17.2508	16.9516	13.3209	15.4679	14.8757	17.0117	15.5064	14.7977
18	Human	Blood Group A	Adi - 17	16.5858	15.779	17.172	16.2982	15.301	14.0277	15.9948	16.9777	14.4042	16.0373	16.3159	15.6148	16.2701	16.8115	15.3825	15.711	14.6034	16.3792	17.4225	16.6858	14.4023	14.9049	14.1956	16.9597	15.7779	14.3566	16.3723	15.2098	15.2988	17.4237	17.5113	15.9337	14.9851	16.6785	15.1237	16.9903	16.5444	14.7874	17.1144	17.1597	14.4066	14.9285	15.9068	17.1408	16.6994	13.3635
19	Human	carb-GlcNAc	GlcNAca1-4Galb - 20	15.0072	13.4697	15.4195	14.9736	15.5899	13.901	15.303	15.1788	13.9572	15.5233	15.7657	13.1817	15.4621	15.3512	14.1149	13.4252	14.2294	13.8093	15.5203	16.3034	13.5277	14.5729	12.7652	13.678	14.8212	13.6827	15.7763	14.9711	14.4696	16.4887	16.0245	16.3069	16.0022	15.4603	14.8616	16.7261	14.0226	14.3529	16.1103	15.6422	13.6378	14.8786	13.9775	15.5256	14.1208	13.1797
20	Non-human	non-human	Bdi -23	14.0578	14.8535	15.5282	15.1589	15.1753	12.9143	15.4206	15.0904	14.1278	15.9325	16.1089	14.5396	15.3936	15.0779	13.4522	15.4293	14.2487	15.3323	16.0733	16.8677	13.3803	16.0243	13.3525	15.2281	14.649	14.5231	16.5713	15.886	15.8237	16.8611	15.8614	16.2776	15.7511	16.3609	14.3545	17.5225	14.7969	14.3905	16.6473	17.0977	12.3734	14.6753	15.5267	14.2574	15.3332	14.2985
21	Human	carb-type 2	LacNAc - 22	11.9785	14.3824	14.2857	13.6259	13.8633	11.7531	14.5101	13.3042	12.5848	14.982	14.3071	12.3308	12.9683	14.2527	12.8399	13.4819	11.9621	13.3047	14.2141	14.5805	12.0069	13.843	11.2877	14.5303	13.4183	14.3991	15.1818	15.0975	13.4588	14.3878	14.5161	13.0606	12.925	14.5112	11.669	14.4546	14.4381	11.9923	15.773	14.8774	11.037	13.4361	12.128	15.0437	13.3611	11.8311
22	Human	glycolipid	GA1di -11	12.1528	12.53	13.8878	14.8814	10.5672	11.8466	11.4868	12.5811	12.9897	12.7493	11.0223	12.8708	11.8195	12.5671	10.8893	10.693	13.7727	12.3003	14.4287	12.8684	11.6532	14.1926	11.9093	14.2697	12.713	11.8626	14.5578	12.7872	13.7381	15.4648	12.0205	12.566	14.7657	13.4082	14.333	15.985	11.1997	11.5843	15.732	12.9786	11.2416	12.9394	12.2623	12.2529	14.3317	9.88253
23	Human	Carb-Gal	Lac - 33	14.842	15.748	16.1889	14.8415	16.1533	14.7541	16.298	15.2928	15.4956	16.4446	17.0613	15.4356	15.4462	16.3064	13.8099	14.7447	14.143	14.5646	16.9679	16.6639	14.8142	16.0988	13.5708	15.6636	13.5837	14.4702	16.9859	15.6343	16.6102	17.6326	17.8289	16.4075	15.7662	15.2186	14.9843	16.298	16.7753	13.8983	16.8167	16.6804	15.2986	15.8264	15.0549	16.4691	16.4231	16.5172
24	Non-human	peptide-GlcNAca	Ac-S-Ser(GlcNAca)-S-G - 24	15.3227	15.1191	14.6236	14.2912	14.8639	12.8434	15.9596	15.6621	15.633	15.1455	14.522	15.8748	15.0821	15.4135	14.8463	15.7673	12.6478	15.9013	16.0668	16.6653	14.4728	16.0856	14.2422	16.0992	13.4694	15.2143	16.4463	14.0675	16.4534	17.0436	17.1013	17.3742	15.2277	15.8704	14.9191	16.8124	16.7524	14.6696	17.0918	15.9802	14.3122	15.309	15.5182	15.8776	16.0922	15.6908
25	Non-human	non-human	Galb1-6Man-a - 13	13.2436	14.2042	14.4567	13.1663	14.1062	12.769	14.8624	13.3019	12.9789	14.133	15.5725	15.0526	12.7566	16.2172	12.7621	13.2862	14.1069	13.181	16.5634	15.1398	13.7685	13.9157	12.6569	13.3753	13.4402	11.9081	15.3859	14.1047	13.4225	14.5688	14.0513	15.6298	13.4467	12.1783	10.7153	15.12	13.1786	11.0457	13.2256	13.4157	7.22882	13.1396	13.8664	15.6822	13.1199	9.68811
26	Human	carb-Man	Mana1-6Man-a - 15	12.1164	14.1685	14.3734	14.907	12.6368	11.0904	13.8157	13.9022	11.6217	14.296	14.2574	14.2284	13.3915	13.8542	11.9446	12.4114	12.1336	13.2958	14.8761	12.5738	11.7838	12.6291	10.3089	13.1509	16.3463	13.4473	13.2627	14.3548	13.2255	15.4992	13.287	15.0235	10.481	10.9912	10.5753	12.2483	11.2651	10.7422	13.4755	12.0699	8.44316	11.675	12.1343	11.6654	11.7643	10.2434
28	Non-human	non-human	Cellobiose -13	15.0028	15.9398	16.4914	15.6953	16.2882	14.0336	15.1401	15.8379	16.0789	15.2035	17.059	15.673	16.3594	16.8366	14.6785	16.1843	14.7614	16.4164	17.3285	16.6744	14.5054	16.9689	14.9317	16.8421	15.627	15.4614	16.8838	16.6857	16.4502	17.3425	17.3531	17.2607	15.8317	16.223	16.249	17.2498	16.8939	15.8443	17.2439	17.4326	14.7985	15.2891	15.7779	16.9434	15.8843	14.5446
29	Human	carb-Glc	Maltose - 23	14.842	14.6737	15.7439	15.7213	15.5157	11.8766	14.4387	15.1431	13.9122	14.9062	14.6541	14.4154	14.306	14.7589	12.5777	16.3236	14.6925	13.5176	16.2359	15.711	14.7068	13.8469	13.405	14.7522	14.2249	12.842	17.2053	15.1919	15.5985	15.7127	14.7358	16.1974	13.566	15.2504	13.8616	15.8122	15.3031	16.0238	15.6727	16.216	13.4463	15.6054	14.867	15.571	14.4245	14.3918
30	Human	carb-Glc	Isomaltose - 13	13.5884	15.0766	15.4723	14.6639	14.5749	12.8673	14.5051	15.1075	15.0197	14.5491	15.4633	14.4891	15.1398	15.4165	14.2873	14.1562	14.7783	12.5638	16.9944	15.7676	14.8051	13.7103	13.3481	15.0767	13.5255	14.1197	16.6032	15.0173	15.7951	15.7258	14.7038	15.7977	15.3276	16.7534	13.4128	16.5527	15.0746	13.6115	15.0127	16.3362	13.4488	14.6364	15.2072	16.5427	14.5518	10.8083
31	Human	carb-Gal	Gala1-4Galb - 11	14.0887	16.3248	16.6724	15.2237	15.8991	13.0796	15.7565	16.3572	15.3258	14.392	16.8422	15.8105	15.908	17.102	15.2641	16.5103	16.0151	15.7081	17.3111	17.1152	14.7956	16.6111	14.5637	16.8486	15.4348	16.0037	16.1672	16.0751	16.3843	17.1856	16.6627	17.7207	15.9842	15.0675	16.1915	17.5963	16.2334	15.3645	17.3003	17.3393	16.6031	14.8175	15.6785	17.5678	15.6109	15.0801
32	Human	carb-Man	ManT -26	13.9716	14.5575	15.5866	11.9932	15.6944	11.807	12.6766	15.3816	12.3664	12.1332	12.65	13.9621	16.3007	15.1849	14.793	14.0262	12.8256	14.437	13.9757	13.515	13.2873	13.0687	12.553	14.0074	12.9371	15.1766	14.5066	15.7686	16.131	13.7167	15.3266	13.9257	14.3042	13.6665	13.3048	14.8152	13.8012	12.45	14.2929	15.5928	9.24104	13.1993	14.8054	14.4317	13.0653	11.0167
33	Human	carb-Sia	3'Neu5Ac-LacNAc -19	9.76189	8.11239	12.5292	11.567	11.1296	9.84621	11.5484	10.3922	10.767	9.00368	13.3833	7.56146	9.466	11.7731	7.22882	9.60129	8.14321	12.8291	10.6125	10.9209	9.02047	11.5343	10.5476	13.8164	10.3897	7.22882	12.7629	11.0192	9.43517	12.7508	13.205	12.0424	9.32645	12.7987	10.7106	10.1417	10.2543	10.8015	11.9121	10.8057	9.84453	12.0002	7.22882	11.9487	10.6507	10.1197
34	Human	Blood Group A	BG-A -19	16.1798	15.864	16.0674	15.5977	13.3968	14.11	15.601	16.0915	12.3558	15.0314	15.37	13.8233	16.4911	16.1781	14.2984	9.91947	12.7118	15.5817	17.2204	15.6125	14.3209	12.3061	10.4194	15.4094	13.3723	13.6039	14.2499	14.5519	14.1658	16.1461	16.233	14.2958	12.4958	16.5565	14.3819	16.886	14.9071	10.9764	16.5344	17.1244	13.4192	12.8841	15.492	16.1258	14.5539	9.63897
35	Human	Blood Group A	2'F-A type 2-Sp - 13	14.7995	13.2404	15.4579	14.6475	12.5247	13.1492	14.4184	14.4337	7.22882	13.8877	8.31494	12.4589	14.9111	14.8474	12.404	7.22882	10.5159	10.9336	15.9238	9.06025	7.22882	7.22882	7.22882	7.22882	7.22882	7.22882	12.0235	14.9083	9.95348	11.3764	13.4642	13.2107	7.22882	15.165	13.3444	15.0983	13.1826	7.22882	16.5862	15.1192	7.78275	7.53087	14.0576	14.7373	12.0546	13.1155
36	Human	Blood Group H	BG-H1- 20	7.22882	8.2902	8.30989	7.88607	13.0037	9.40558	7.22882	11.9491	10.4134	8.05579	10.5081	7.22882	11.3027	13.2684	12.9164	9.89137	10.9206	8.01872	13.104	10.2088	11.5035	9.46022	7.22882	11.5743	8.13227	9.67064	14.7148	9.47014	8.95141	11.3673	15.5882	10.7407	8.8948	11.5312	11.0686	13.7486	12.2878	11.4226	9.79673	13.0316	9.80513	12.5903	10.5978	12.2993	10.0587	10.6539
37	Human	Lewis	LeA -18	13.8878	12.7764	11.616	12.407	13.814	9.94316	13.7669	11.9031	11.8671	12.1497	13.1307	13.4111	10.4608	13.2714	8.5947	13.4847	10.7763	11.9016	14.9004	14.7944	13.214	14.5393	10.3161	13.6938	12.8558	12.3849	13.2856	11.1589	13.5121	14.8956	14.3049	13.8143	12.9319	9.81335	12.887	15.6551	10.8821	11.8646	15.1155	14.224	10.6691	11.0333	12.1307	14.3752	14.6937	13.3378
38	Human	Lewis	LeB - 09	12.9174	13.0618	10.7636	11.8529	15.1286	9.09617	13.8475	11.4948	11.8281	11.3695	12.8186	12.8834	9.8673	12.3453	8.88917	14.4971	9.93103	9.77401	13.9914	15.918	13.1796	13.2637	9.47278	13.6291	12.0886	12.2336	16.1825	7.83222	13.6778	14.2206	14.5328	15.1057	12.1011	7.52148	11.1929	15.6004	11.5547	9.79934	13.6367	15.8472	10.8625	9.53826	11.4291	15.5155	14.2393	13.2502
39	Human	Lewis	LeY -08	8.44699	10.9139	7.22882	8.25754	12.2168	8.44612	9.80415	10.9326	12.2759	7.99534	12.2904	7.94014	7.35648	9.89995	8.81366	12.484	10.0861	10.8494	11.8372	12.406	10.3837	11.6764	7.22882	12.2948	10.797	9.14895	13.0289	7.3753	10.1127	12.8453	13.5533	12.3733	9.11933	8.08265	7.5371	9.59353	12.33	9.64311	7.22882	13.7654	7.89095	11.7237	8.39852	12.8054	10.2011	10.4161
40	Human	Lewis	LeX (monomeric)	7.22882	8.76985	9.15963	8.17213	7.59166	7.70341	8.85409	8.24648	7.80219	8.28115	9.57709	7.22882	10.9862	10.3358	12.8782	7.22882	8.58828	7.76767	11.7262	10.2844	7.22882	7.64437	8.90886	10.5521	7.22882	7.22882	9.89009	7.96371	9.3355	10.7731	9.27597	9.98687	7.22882	12.588	9.14247	13.199	8.8397	10.5474	9.69329	7.22882	7.22882	9.83949	7.22882	11.3093	9.19359	7.22882
41	Human	Lewis	3'Neu5Ac-LeX (Sialyl LeX) - 09	7.8234	11.1843	9.70734	10.3982	9.39658	9.41856	11.7289	9.50858	9.70154	10.0113	9.4549	8.59881	7.74957	10.3818	7.22882	7.22882	7.22882	7.80111	10.0749	11.1749	8.80539	8.61805	7.22882	8.4714	9.71214	7.7628	11.878	7.82372	12.353	10.018	8.92497	10.5896	8.16194	8.26074	8.37673	10.0371	9.08267	8.40227	8.39543	10.4566	7.22882	10.1443	7.22882	9.82724	7.22882	10.3053
42	Human	glycolipid	Gb3- 13	14.0781	13.4154	14.9343	13.7068	15.5229	10.0838	14.4129	15.5008	13.484	14.8701	15.472	12.5686	16.3259	13.9918	12.3553	13.2931	13.4108	15.529	16.6477	16.8369	14.9025	13.9882	11.3635	15.4673	13.3181	12.54	15.8139	13.9797	16.5228	17.0123	15.9612	16.5372	13.0255	14.3647	15.8452	16.915	14.6473	12.0629	15.4846	16.4286	14.3497	15.6293	13.8686	15.1093	14.4699	12.8201
43	Non-human	non-human	Xylb4 - 22	12.3111	15.9018	14.9894	13.2821	13.7663	12.8659	14.8869	16.2888	13.9071	13.9624	14.2144	12.3792	13.6551	15.4884	13.049	14.3646	11.266	12.8958	15.8062	14.3161	12.2311	15.7925	12.9884	14.2662	13.937	12.1275	16.3127	14.7221	13.8885	15.2485	13.9939	15.0899	14.2767	14.6452	14.5611	14.8437	15.7037	12.7297	16.4197	17.0332	14.2619	12.5803	15.6111	15.2221	14.7797	15.7103
44	Non-human	non-human	Ara5 - 20	7.37004	8.24476	8.02583	7.8283	11.11	7.62588	9.29142	13.8547	9.62895	10.9486	11.1591	8.71719	9.69312	10.1869	7.83979	8.29037	9.94061	8.8583	10.4615	10.2569	7.22882	11.1308	7.22882	10.2584	10.0991	7.22882	13.7812	10.6703	8.31753	11.0017	11.1102	13.76	9.45993	9.68579	9.67972	13.9403	9.45984	7.92767	11.0917	11.6544	7.22882	7.22882	9.18498	10.6398	7.22882	12.3409
45	Non-human	non-human	X3Glc3 - 15	14.5428	14.806	15.5467	14.9181	16.1065	12.8421	14.1635	15.6944	15.6101	14.4634	16.0717	15.4637	16.1336	16.254	14.6882	16.2148	13.317	14.8168	16.4886	16.8919	14.4859	16.7504	13.0534	16.2076	14.0369	15.1389	16.3572	16.7229	16.329	16.9614	16.6631	16.1608	15.2901	15.4883	15.4394	15.8141	16.1454	14.4821	16.6701	16.6513	15.2873	14.9438	15.1369	15.8262	15.6531	13.4439
46	Human	glycolipid	GM3 - 12	7.22882	8.40634	7.76638	10.3999	7.78432	8.8283	7.22882	10.6009	7.69034	7.22882	8.40146	8.0365	11.4986	9.67263	9.04522	7.22882	7.22882	8.2748	10.3251	9.2738	8.16753	7.22882	7.22882	8.77881	9.46771	7.22882	10.9334	8.02799	9.5459	9.25045	9.40369	10.709	7.85349	8.27572	9.42177	9.56208	7.43737	7.48327	8.76111	11.0727	7.22882	8.67582	7.22882	8.49439	7.99258	8.3739
47	Human	carb-Sia	6'Neu5Ac-Lac	8.81628	7.86345	10.1937	8.1001	9.96709	7.98085	9.56967	10.8448	9.69636	9.6084	11.9985	7.6816	11.9305	8.843	12.1234	8.55417	7.98193	9.19189	9.93325	13.1178	8.05617	7.40693	7.22882	9.94617	8.71497	8.92336	11.4579	7.83434	9.65852	10.9549	11.9994	10.8998	10.5178	8.6382	10.3942	9.34765	10.7402	9.71307	11.9051	11.0003	7.8357	8.97183	9.09459	8.08691	7.88189	7.97273
48	Human	Lewis	3'Neu5Ac-LeA -12	7.61043	7.46912	7.22882	7.22882	7.22882	7.22882	8.91397	7.6331	7.22882	7.56626	7.22882	7.22882	9.39129	7.89417	8.76005	7.22882	7.22882	7.22882	7.47362	9.32815	7.22882	7.22882	7.22882	7.22882	7.22882	7.22882	9.28325	7.22882	8.36638	7.22882	7.22882	9.31721	7.22882	9.73399	7.22882	7.57998	7.22882	7.22882	10.1958	8.39184	7.22882	7.49931	7.22882	9.88783	7.55564	11.2474
49	Human	Lewis	LeX (dimeric) -07	10.1631	7.22882	8.75926	7.22882	8.89341	7.22882	12.5891	7.22882	7.22882	7.22882	8.66676	7.22882	7.22882	8.36994	7.22882	12.1072	7.22882	7.22882	10.9268	11.5185	7.6093	9.45926	8.01208	10.6597	7.78374	7.69919	10.4519	9.11135	10.9414	12.9829	11.0072	10.3748	8.5013	11.0497	9.82975	11.3234	9.1513	7.22882	10.2647	9.02434	11.3728	9.24159	7.8402	8.77598	9.80741	7.753
50	Non-human	non-human	Manb4 - 14	15.5695	15.4952	16.4632	15.6832	17.3852	13.3951	16.1821	16.1415	15.2559	15.7201	17.2678	15.0189	16.9562	16.3554	15.2431	17.1127	16.0715	15.3636	17.2559	17.4149	15.107	16.9554	14.8689	16.5832	14.7417	16.4629	17.1714	16.8006	16.7558	17.6609	17.2629	16.7965	16.0974	17.4808	16.4182	17.7031	16.3988	15.7639	17.7605	17.7531	15.5587	14.7002	15.9744	17.1213	16.5912	16.0906
51	Non-human	non-human	G2M4 - 07	10.3102	11.6109	11.4047	11.8067	13.4963	9.5048	10.3214	12.906	11.4037	11.731	13.7914	11.1082	10.3889	12.1088	9.20314	12.7048	11.5682	10.0634	12.8311	12.4051	11.9681	11.4717	10.3431	11.1258	12.8317	11.0756	14.4385	10.8301	13.2605	13.268	10.6942	13.0423	11.0492	13.9061	11.5003	15.2738	10.9193	11.7922	12.997	13.708	12.9746	8.77848	12.2401	15.1666	11.7109	14.7955
52	Human	carb-Glc	Glca1-6Glca1-4Glca1-4Glcb - 15	13.7633	16.4879	16.0537	14.5299	15.8351	13.4083	15.9995	14.5947	15.2892	14.7209	15.9251	15.8803	13.6997	14.7154	12.949	14.9647	14.1019	13.6207	16.361	16.4944	14.8748	15.0986	12.4996	16.678	14.6478	15.5754	16.4484	16.4513	15.4049	15.6158	16.1118	15.1321	14.9389	15.8329	16.0446	17.3436	16.5266	14.2495	16.9888	17.1237	12.5565	14.3295	15.2355	15.3872	15.0579	11.9031
53	Human	carb-type 1	LNT - 21	10.9074	9.91753	15.0957	14.1421	8.20729	11.6104	11.8779	10.6146	14.1239	13.0757	12.2873	12.6633	14.3411	13.1924	11.5941	9.61311	13.5577	14.761	10.537	12.7088	12.9738	13.8764	12.4599	14.3515	14.8457	15.3055	11.0581	13.8699	14.5959	15.9022	13.2065	13.6463	14.2348	15.5828	14.57	15.8553	13.2201	13.6763	15.497	13.6697	11.2331	13.6967	9.2833	11.3284	14.5093	8.16032
54	Human	carb-Sia	LSTa - 10	7.22882	8.31603	8.21405	9.59484	7.22882	7.22882	7.22882	8.51323	12.2405	8.48103	9.6839	7.48874	8.07746	8.78862	7.22882	7.7385	8.28826	11.7044	10.1126	9.36597	8.44679	9.07624	7.22882	10.3647	9.65518	8.70336	10.0615	9.61841	8.45998	11.8656	9.95606	10.1157	7.22882	11.5743	8.86378	10.8068	7.22882	7.22882	9.60734	10.1834	7.22882	9.44032	7.22882	11.1182	7.22882	7.22882
55	Human	carb-Sia	LSTb - 11	9.62349	12.3759	13.7328	13.1352	10.098	9.87489	11.1506	12.0215	13.7917	11.6156	11.8634	10.9425	13.5844	13.0163	9.46936	8.29715	11.6252	12.6677	13.2447	11.9587	12.6444	12.5685	11.2775	12.9448	14.0384	14.7747	10.9106	13.1572	13.5461	15.2606	9.93416	12.847	13.0999	13.7666	13.1512	14.6465	12.1132	11.9162	13.802	13.3957	10.7812	12.5193	8.4017	10.7088	13.521	9.02655
56	Human	carb-Sia	LSTc - 07	7.22882	7.22882	8.85925	7.49123	7.54721	7.22882	7.22882	7.73288	8.40656	7.96392	8.4954	9.65485	7.52798	9.68697	7.22882	7.69919	7.22882	7.22882	9.4402	9.33528	7.22882	8.07694	7.22882	10.5567	10.2021	8.30973	9.34515	7.22882	8.65807	9.61188	7.22882	7.45393	9.81722	10.8268	8.14721	10.4962	8.46871	7.81861	8.96156	9.18588	7.22882	7.22882	7.79541	8.59685	8.00808	7.22882
57	Human	glycolipid	GA1 - 20	14.8862	14.6808	15.73	16.7476	14.6511	12.4796	14.2744	15.1179	15.5511	15.5765	15.365	14.6618	14.4379	15.0706	14.0047	13.3878	14.5192	13.7823	15.3236	16.6592	13.8389	15.8237	12.8803	15.8029	16.0253	14.7387	15.7959	15.105	16.2601	16.5641	15.733	15.6409	16.075	16.0293	16.657	17.2655	15.0395	14.6919	17.0392	16.2858	13.2161	14.6228	15.1659	15.7002	15.6546	15.098
58	Non-human	y-glycoprotein	KLH	8.34186	8.88403	9.94852	10.2569	8.61643	7.97192	8.6574	9.00967	7.70049	8.99681	10.6929	11.1699	9.25793	9.07629	8.00644	8.12401	7.22882	7.22882	9.39165	11.1852	9.29519	9.26528	7.22882	8.76069	10.6956	9.14622	10.0235	8.55811	9.69053	10.5919	10.8955	12.3849	9.91072	10.5481	8.27815	10.2794	10.7534	10.7501	11.653	11.1876	10.9452	9.49933	8.0403	10.8593	8.50496	11.0716
59	Non-human	y-glycoprotein	KLH (oxidized)	7.22882	8.19857	8.1699	7.42563	7.47363	7.22882	7.86084	8.34616	7.52798	7.22882	8.42257	7.82042	7.22882	7.63974	7.22882	7.22882	7.22882	7.22882	8.92945	7.22882	9.50635	7.22882	7.22882	8.05103	10.4861	7.22882	9.49563	7.22882	9.12535	8.9512	7.60095	10.6031	8.8434	8.88314	7.67909	9.80888	8.31584	7.5025	9.08986	10.1307	10.7124	8.2979	7.4407	9.24128	9.23452	10.2183
60	Non-human	y-glycoprotein	BSM	7.85169	10.7011	12.3797	10.9384	14.1075	9.29464	13.7797	11.9972	10.922	9.9483	12.4106	11.4937	12.3706	14.6047	10.371	11.4708	8.74493	8.99884	13.8549	14.9397	8.92387	11.8926	7.22882	13.1487	9.78978	7.44343	12.695	10.9986	7.9067	12.396	11.9407	13.4142	9.30613	12.6382	11.2255	13.0978	12.1659	10.392	13.7273	12.0386	13.3556	10.3618	11.2636	11.187	12.3692	11.9773
61	Non-human	y-glycoprotein	BSM (asialo)	12.2484	13.1164	14.2706	14.1708	15.6961	11.9405	15.5534	13.9833	13.7024	12.6605	13.7414	11.8777	13.9845	14.7604	12.3609	14.1208	13.1669	12.9672	15.3733	14.724	11.5997	13.8413	10.8911	14.8331	12.613	10.8662	13.3013	13.3762	11.0526	14.7079	14.2561	14.1016	11.6391	13.964	13.7713	14.4572	15.0282	12.9593	15.9803	14.7682	14.1308	10.9513	11.9987	13.0202	13.0199	13.8771
62	Non-human	y-glycoprotein	BSM (deacetylated)	8.12233	8.44725	12.134	10.0794	14.5744	7.78644	13.59	11.1172	10.8144	8.65346	11.3705	8.6696	13.0639	13.5501	9.52804	10.2735	7.22882	10.0788	13.4065	13.3624	7.22882	11.2884	7.22882	13.4433	7.74116	8.61867	10.9214	10.4958	9.58381	12.5076	11.8261	12.087	9.5022	12.4017	10.226	11.3072	12.2241	9.63936	14.1991	10.7255	13.4224	9.95335	10.3975	10.8544	11.8931	11.7147
63	Non-human	y-glycoprotein	OSM	12.1342	10.9728	14.0378	11.6773	10.8454	9.1508	12.3119	12.5715	7.5469	11.3674	12.5927	12.1514	11.9104	13.0261	11.9305	10.5772	9.28644	11.738	13.0137	12.9045	10.5314	11.717	7.22882	13.208	9.33086	9.73948	13.2855	13.0148	9.7193	10.4761	12.6669	11.2408	8.87698	11.9508	11.1078	13.8529	13.8808	9.26205	10.9359	11.9319	11.0431	10.8754	11.7447	12.2279	12.9641	12.7065
64	Non-human	y-glycoprotein	OSM (asialo)	13.1583	13.8758	14.0237	13.8528	13.442	11.6735	12.1061	13.7313	10.2064	12.0733	13.9843	12.3732	14.162	14.8802	13.3878	13.2414	10.5151	11.1755	14.2209	14.3413	9.74253	12.6057	9.65073	12.3998	11.6746	11.5006	13.6705	14.596	11.0267	13.7596	12.7155	12.7368	11.5011	12.5999	13.8442	15.2225	14.7056	12.3308	14.4346	14.617	9.47468	11.3163	12.077	14.3476	12.6999	12.3647
65	Human	y-glycoprotein	Glycophorin A	7.93067	8.30076	9.37664	8.40254	8.14143	7.22882	10.2108	9.42438	7.22882	8.32948	8.53816	7.45901	7.22882	9.53131	7.22882	7.22882	7.22882	7.22882	8.14515	8.98164	7.22882	9.13669	7.22882	7.22882	7.22882	7.22882	7.22882	10.6842	7.22882	7.22882	7.83127	7.22882	7.22882	7.86218	7.22882	9.9092	9.13243	7.22882	9.94044	9.74637	9.60869	7.22882	10.2581	9.57663	7.22882	10.376
66	Human	y-glycoprotein	glycophorin (asialo)	9.41514	10.2878	11.1499	10.8292	9.07617	9.17661	9.59635	11.0149	8.96137	10.1712	10.6836	10.6938	10.3331	11.5616	7.89548	7.22882	10.1917	7.81107	12.4936	9.99352	8.09247	10.4643	7.22882	10.136	8.29619	10.2892	12.1605	9.36623	9.65041	11.8623	9.3168	11.0319	10.4687	9.26827	10.5048	12.425	9.43182	9.34942	11.0185	11.7626	11.5843	10.055	8.35181	10.9376	9.55568	11.4055
67	Human	y-glycoprotein	PSA	8.47326	13.1783	11.1729	10.8862	11.4515	9.60739	10.1998	13.3033	9.58221	10.4453	11.6147	12.3933	10.6681	11.2539	11.8073	9.55419	11.1948	9.24108	14.3152	11.8346	12.8952	11.263	8.94316	11.6214	11.2235	11.1801	12.9471	11.7979	12.0242	12.2374	13.4976	11.4217	11.0077	12.5833	14.2524	13.2897	11.7446	10.6365	12.431	14.0784	9.35727	9.55375	9.76611	11.8462	11.9196	10.4814
68	Human	y-glycoprotein	hsp90	9.82599	9.69928	13.5834	10.36	8.02455	10.0959	10.6603	10.5915	7.5642	8.12794	10.0898	10.5381	8.31036	10.3794	11.0157	9.08638	11.9329	9.21349	13.4314	11.5924	7.74716	9.95359	9.97289	10.0008	10.0243	8.40464	11.8806	10.5637	12.7248	11.9972	10.4672	10.6587	10.2033	10.551	10.0078	11.0758	9.855	10.4407	9.93319	12.0615	7.22882	8.47732	7.76466	10.0539	10.4181	10.0176
69	Human	y-glycoprotein	Tgl	7.22882	8.80109	7.72867	7.22882	7.22882	7.22882	7.22882	7.22882	7.22882	8.09407	9.3639	7.33174	7.22882	7.22882	7.22882	7.22882	7.22882	7.22882	8.79402	7.39551	7.22882	7.22882	7.22882	7.22882	7.22882	7.22882	7.78047	7.80824	7.22882	8.6642	9.72863	7.22882	10.076	7.22882	8.21737	7.22882	7.22882	7.22882	8.2105	8.22832	7.22882	7.22882	7.22882	7.22882	7.55256	8.20171
70	Human	y-glycoprotein	Alpha-fetoprotein	9.00205	9.27701	9.45315	10.1503	10.2494	9.15261	11.3231	10.3223	9.35829	8.55778	10.185	10.1429	9.85221	12.0979	9.67997	8.68389	9.11515	8.79245	11.1958	12.34	10.0921	9.91645	9.82636	11.4004	10.0246	11.7062	10.8674	11.9683	11.7216	12.1151	10.3969	12.3354	12.062	8.63989	10.8018	12.3288	11.5264	11.5079	11.8261	10.2135	10.4676	10.7449	10.2767	11.993	12.0374	11.3373
72	Human	y-glycoprotein	FABP	14.4743	13.5907	13.7772	13.5213	12.2088	11.7122	13.8388	13.9305	12.1562	12.6258	13.8071	13.3714	13.8359	14.0058	13.8775	13.9965	11.0124	15.4107	15.2529	15.5789	13.0587	13.663	11.0644	14.8224	13.1508	12.283	14.1609	14.7361	15.3046	15.0926	14.2765	14.1135	14.9769	13.1958	14.0162	15.5824	12.7307	12.7839	15.5558	15.1135	12.2245	14.0333	12.4628	15.5088	13.4625	11.7795
73	Human	Blood Group H	BG-H2 - 16	12.1214	9.66554	12.2832	11.2374	11.0907	9.40516	11.7577	11.0658	10.6056	9.87281	13.0583	10.2003	12.2842	13.0976	11.2587	10.895	8.37899	13.7756	11.5068	12.2069	10.4093	10.7451	7.22882	10.9002	11.4851	10.7146	13.3226	13.0873	14.2041	13.835	12.3829	9.73932	12.7736	8.11633	11.9992	12.4297	13.9879	9.83399	15.6752	12.014	10.0605	13.1385	11.4948	13.3385	11.7207	10.3407
74	Human	peptide-Tn	Ac-Tn(Ser)-Tn(Ser)-Tn(Ser)-G - 16	16.3488	15.0884	15.0951	14.9497	14.5907	13.6608	14.962	15.8919	12.7211	14.6861	14.6048	14.4651	15.0937	16.2759	15.0045	13.6969	12.9888	13.8242	15.0765	14.9279	12.5383	13.0284	10.9102	14.2764	14.7244	13.3834	15.5979	15.2083	13.2733	15.7132	14.9543	15.8338	12.7563	14.4579	14.2222	16.0907	15.2707	14.6067	15.0663	15.4536	12.4289	13.3474	13.5427	16.5677	13.1068	14.0445
75	Non-human	non-human	Chitotriose - 08	12.0786	14.0894	14.4326	12.28	13.7693	11.2544	14.808	14.522	13.1886	13.5141	14.1518	12.8407	13.989	14.8461	12.7113	11.814	11.4842	11.9046	13.7879	13.1508	11.8676	13.2191	10.2074	13.7157	11.6462	10.2708	13.8138	12.2212	12.9358	14.0859	11.9397	13.344	11.6818	13.1883	13.1584	13.2088	12.6958	12.2449	13.1875	14.5756	11.795	13.1534	13.9258	15.0061	12.9821	13.4624
76	Non-human	non-human-aGal	Gal3- 07	12.8822	12.698	14.9187	14.153	14.0005	11.6041	14.5431	13.373	12.6	14.5609	15.7697	13.6385	13.8884	13.948	13.3968	13.465	12.2664	13.6966	14.4403	15.1847	11.8101	13.9843	12.0307	12.7649	13.9858	13.0538	14.9265	14.4039	14.3873	14.3504	14.9563	15.5563	14.1559	14.7885	12.5057	15.8208	13.8233	12.4799	14.608	15.6472	12.0254	12.8141	14.5144	13.4511	13.8139	14.0102
77	Human	N-linked	Man3 - 05	7.51406	7.22882	7.22882	7.96146	7.22882	7.22882	7.46912	7.96503	7.22882	8.37215	8.37746	7.8747	7.46154	9.46234	7.22882	7.94489	7.22882	7.22882	8.48532	7.62889	8.43571	7.22882	7.22882	7.22882	9.56652	7.22882	9.43436	7.22882	8.46389	8.11336	7.22882	7.22882	7.22882	7.51518	7.22882	8.11496	7.89693	7.22882	9.43198	10.3769	7.22882	7.22882	7.22882	8.8174	7.22882	9.46477
78	Z-Control	peptide	Ac-S-S-S-G - 24	12.1192	12.9152	14.4265	11.8092	11.2291	12.4793	13.8406	15.338	10.9066	14.8714	12.1136	12.0016	14.9907	14.7508	15.286	13.2	11.5197	14.6038	13.9091	14.7312	11.9817	12.6487	8.65951	14.4622	14.4837	15.2164	11.4673	12.0187	15.7937	15.6979	14.8936	14.8986	12.7282	12.3531	15.3822	13.2889	15.1155	13.3355	16.4221	15.6772	15.2268	14.4818	12.0779	13.2102	14.481	9.96596
79	Human	peptide-Tn	Ac-S-Tn(Ser)-S-G - 22	14.2314	14.8967	15.0112	15.2242	14.645	13.4805	14.9347	15.2421	12.3308	14.5259	14.4847	14.3817	14.6599	15.8297	14.941	14.1925	12.8816	14.6492	15.7486	15.4598	13.2772	12.4759	11.7526	15.0374	15.1425	14.0467	15.8639	15.2688	14.3465	16.0219	15.8285	14.7747	13.903	15.3051	15.1633	15.9314	16.2244	14.8599	16.9053	16.1851	10.9357	14.5566	14.4476	15.3857	14.9644	11.7236
80	Human	glycolipid	P1 - 09	12.3616	13.2415	14.9946	13.2887	15.4339	10.6961	13.8684	15.8041	16.2311	14.5248	15.0381	14.469	15.7744	14.7304	12.238	13.1697	13.7655	15.0121	16.0542	16.7551	14.5463	14.0883	12.2635	15.4441	13.0566	12.7757	15.7481	15.0838	16.2221	16.7072	16.5101	17.4734	14.5531	16.0046	16.5029	17.1282	15.6066	13.2406	15.8	16.6113	14.2849	14.1483	14.0119	14.964	14.8915	12.4362
81	Human	glycolipid	Gb4 - 09	9.28051	9.91542	9.75858	11.9936	12.9098	8.54793	11.2317	12.8909	9.59187	13.6541	12.6703	11.2809	10.6089	13.8976	8.89696	10.8319	12.5599	8.55329	12.5326	12.2729	12.4446	12.6943	9.83517	11.6458	10.2723	10.4604	13.3591	11.5892	12.9138	11.4362	10.3982	14.4631	11.5147	9.29189	10.4525	13.3748	11.2362	9.80272	12.341	14.5652	11.3261	10.7883	11.7505	12.8978	11.0625	14.1473
82	Human	glycolipid	GM1a - 29	10.824	12.9832	12.4106	12.0813	10.9846	11.7005	12.5352	13.212	13.3985	15.0689	12.8332	13.1411	12.2405	12.4027	12.9537	10.4558	13.027	11.222	12.6673	12.7962	11.2149	14.138	7.87603	12.8774	11.9569	11.5754	10.7086	9.17434	12.1801	13.048	11.3645	14.0557	14.3091	14.4843	15.0326	15.6009	13.4553	12.5708	12.8232	13.5886	11.2895	13.603	12.3197	11.5512	11.428	12.0335
83	Human	carb-type 1	pLNH - 21	10.3225	10.1953	14.8344	11.9358	7.49735	12.3276	14.0772	11.2589	10.5408	12.7117	10.3462	13.5173	13.6077	12.9853	11.8287	8.8312	13.6112	10.8814	11.8232	12.8654	10.4524	13.9812	11.8422	14.4861	13.4951	14.6275	13.4481	14.1761	10.3721	15.8477	12.3423	11.132	13.5337	15.2286	14.5481	13.8276	11.5267	13.7644	14.6522	11.1525	13.2167	14.597	11.9341	7.22882	14.6296	7.22882
84	Z-Control	z-control	HSA (recomb)	7.22882	7.84004	7.61518	9.82036	7.22882	7.54003	7.64191	10.4939	7.22882	7.22882	8.46395	10.0019	7.22882	7.42563	7.58312	8.85368	7.22882	8.38551	10.2241	9.81274	7.22882	7.54255	9.31885	9.26596	8.47314	8.9653	7.22882	8.22647	8.51333	10.068	7.99031	7.22882	8.03502	7.22882	8.27486	10.5352	9.59538	7.22882	10.9673	9.77811	7.22882	9.67723	7.22882	8.02619	7.54021	7.22882
85	Human	carb-type 2	LNnT - 14	11.7994	7.97394	12.3719	12.3798	15.1933	12.0871	10.0453	12.7121	10.567	12.5152	10.9891	11.3668	13.9547	12.4239	11.8111	11.1019	7.22882	10.7785	14.1125	10.9894	12.1844	11.3546	10.704	11.5617	8.45263	10.6146	13.9773	14.7183	9.67182	12.0182	14.5362	10.2111	13.717	12.654	12.62	10.706	13.4964	12.8019	13.6209	10.7748	11.8097	13.1716	13.1145	10.7129	11.3535	12.5243
86	Human	N-linked	Man5 - 05	8.45731	7.22882	7.22882	7.22882	7.22882	7.22882	7.77472	7.22882	7.22882	7.22882	7.39413	7.22882	7.22882	7.22882	8.49763	7.22882	7.22882	8.97322	7.22882	8.46259	7.22882	7.22882	7.22882	7.22882	7.22882	7.22882	7.22882	7.40123	7.22882	8.52634	9.051	7.22882	10.0215	7.22882	7.22882	7.718	9.60705	7.22882	9.93277	7.22882	7.22882	7.22882	8.96191	8.74532	7.22882	7.22882
87	Human	glycolipid	Gb4 tetra (P1 tetra)-Sp - 06	13.1972	14.0758	15.3532	14.6162	15.6359	10.4272	14.0885	15.4671	13.7159	14.8048	15.1343	12.76	15.7521	16.8625	12.5385	15.745	15.72	14.1028	16.769	17.1918	14.8235	16.0899	12.4718	15.2545	12.5613	14.2993	16.1777	15.7576	16.7733	16.6269	16.0937	17.7908	16.6392	13.3018	14.4845	16.6811	16.2621	13.7205	15.5989	17.2882	10.4103	14.8033	14.8354	15.3894	16.1694	14.4384
88	Human	N-linked	Man6 - II - 05	12.569	7.82379	7.22882	9.21106	8.33085	8.98656	8.86332	8.50565	7.73225	9.67343	11.3719	12.8052	8.382	10.0058	9.21705	7.22882	8.16485	7.50584	9.76484	8.08553	8.49938	7.39837	7.22882	9.64051	7.92356	7.22882	10.0979	7.83525	9.20541	11.7847	8.51262	9.27872	9.47935	8.30522	9.33257	9.44244	7.22882	8.51388	8.32433	9.96939	9.42507	11.8095	7.22882	10.9349	10.2039	11.3925
89	Human	Lewis	DFpLNH I, LeB - 09	11.2367	11.9877	10.7286	10.2355	14.9733	9.11552	13.2448	11.2217	11.2297	9.66623	10.8682	9.72123	10.0939	10.8763	9.99653	14.2169	10.1217	10.2049	11.4969	15.2426	10.2813	10.0088	8.85559	11.9173	9.74571	9.80531	15.9663	10.7005	13.2087	10.9446	14.4229	14.8445	10.051	10.2207	11.0973	10.5332	11.943	10.1857	13.631	15.3142	10.04	10.4884	11.0504	15.715	9.86311	13.467
90	Human	carb-Sia	DSLNT - 06	7.22882	7.70632	7.22882	7.88418	7.36733	7.47705	7.22882	8.22589	7.22882	9.27122	8.30567	7.92701	7.22882	9.18553	7.22882	7.22882	7.74116	7.22882	8.36311	8.02397	9.3404	7.64822	7.22882	7.60535	8.12401	7.22882	10.8107	7.22882	9.2896	7.49785	8.35817	10.6546	8.08898	8.22838	7.22882	7.22882	7.4703	7.22882	10.4157	10.7081	8.88591	7.22882	7.22882	10.2703	7.22882	9.42915
91	Human	N-linked	Man9 - 05	7.22882	7.22882	7.22882	7.40997	7.22882	7.22882	7.22882	7.60606	7.22882	7.88673	7.76318	7.22882	7.22882	8.42273	7.22882	7.22882	7.22882	7.22882	8.28634	7.22882	7.7555	7.22882	7.22882	7.22882	8.06482	7.22882	7.61574	8.26648	8.31512	7.69221	9.31692	8.10388	8.05486	7.22882	7.5371	7.22882	7.22882	7.22882	7.22882	9.15803	8.54206	7.22882	7.22882	9.96945	7.22882	9.33581
92	Human	Blood Group B	2'F-B type 2-Sp - 07	11.3072	10.404	7.22882	12.485	7.99879	11.1226	14.2702	11.4422	11.9601	14.5891	15.0074	12.5201	15.6486	11.9566	11.391	11.7424	10.5501	14.3229	8.9978	14.1134	10.1015	13.917	11.7256	8.11621	13.4008	8.6304	11.043	13.7748	12.4247	10.2258	11.7449	13.2768	13.7895	12.6752	12.4323	9.52229	9.63198	9.45307	15.467	11.4771	12.2304	9.97686	14.3629	10.0951	13.537	13.588
93	Human	N-linked	Man7D3 - 08	7.22882	7.22882	7.22882	7.55983	7.22882	7.22882	7.22882	8.05285	7.22882	7.64421	7.58761	7.22882	7.22882	7.48045	7.44113	7.22882	7.22882	7.68753	7.67834	9.31956	7.22882	7.22882	7.22882	7.22882	8.06482	7.96564	7.6182	7.22882	7.64437	7.65198	9.2379	8.11496	7.57998	7.22882	7.22882	10.1072	8.26656	7.22882	7.22882	8.04717	7.22882	7.22882	7.22882	9.03867	7.22882	7.22882
94	Human	y-glycoprotein	AGE60	7.22882	7.22882	12.7017	11.3197	7.22882	7.78827	10.5146	10.67	9.32065	7.22882	10.5696	7.22882	7.22882	8.20112	8.05398	9.2006	7.62889	7.22882	12.0286	7.5932	7.22882	7.22882	9.90685	7.22882	10.2518	7.22882	14.7978	9.82582	9.26686	8.17552	10.0963	8.26495	7.22882	9.92252	12.2435	9.4656	12.3536	11.3863	7.84907	11.2306	9.26698	11.279	9.82717	12.1738	7.22882	10.5805
95	Human	N-linked	Man7D1 - 10	7.22882	7.22882	7.22882	7.22882	7.22882	8.05351	8.39052	7.22882	7.22882	7.22882	7.22882	7.22882	7.22882	7.22882	8.49106	7.22882	7.22882	8.29755	7.22882	8.96286	7.22882	7.22882	7.22882	7.22882	7.22882	7.22882	7.47633	7.22882	8.3813	7.808	9.85305	7.22882	8.72931	7.22882	7.22882	7.22882	8.71737	7.50885	7.22882	7.22882	7.22882	7.22882	7.22882	8.90643	7.22882	7.22882
96	Human	carb-Sia	CT/Sda-Sp - 05	11.0882	7.78239	11.9216	10.1652	11.1497	10.7275	10.8909	11.7558	13.4177	12.4299	11.5142	11.9278	8.19424	13.4343	7.22882	13.0459	8.11239	9.16769	13.644	12.84	10.8191	9.99971	12.0746	11.8292	7.22882	12.9959	13.0467	11.8553	12.0713	14.6075	14.5391	12.1993	14.0851	7.22882	8.40393	14.5281	11.2093	9.6031	11.9398	11.4092	12.3194	12.8164	13.8826	13.1889	9.53699	10.8217
97	Human	N-linked	Man8D1D3 - 09	7.22882	7.22882	7.77268	8.59193	7.22882	11.4971	7.22882	8.01422	7.22882	7.22882	7.56146	7.22882	7.22882	7.22882	10.1351	7.22882	7.22882	10.8691	9.38923	12.8498	7.61717	7.22882	8.874	7.22882	10.2808	12.0788	8.48127	11.2602	7.88823	10.146	8.20067	9.39766	8.45258	8.57889	9.32413	7.22882	9.64648	9.7745	9.22972	7.22882	11.3021	7.22882	7.22882	10.434	7.22882	7.22882
98	Human	y-glycoprotein	fetuin	10.4223	12.34	7.73078	11.4562	10.2992	7.22882	9.59216	10.0915	11.1816	12.0544	9.6349	7.22882	8.7787	12.1728	7.81008	11.2421	8.59388	7.22882	11.9775	13.1627	8.06194	9.75989	7.92284	13.0471	7.22882	11.8329	9.29224	10.3121	10.5078	8.61679	12.0021	12.7731	9.7729	12.0119	10.0232	14.1572	9.934	7.22882	11.3932	10.8893	7.79171	7.22882	13.3396	11.4621	11.8677	8.0917
99	Human	Blood Group A	BG-A1- 05	14.9623	15.22	14.7858	14.1298	12.9069	12.3992	15.1265	13.2945	15.3274	14.0538	14.1431	12.7982	16.5611	14.8903	13.7532	11.3021	13.304	12.8351	15.5757	14.5642	11.6041	12.9524	8.95251	14.1935	14.5316	11.6701	14.8359	14.4056	14.6665	15.7009	14.9176	15.597	12.4614	15.7077	15.9713	16.5964	14.6655	11.4583	15.7576	16.3488	11.1567	11.9612	12.4659	13.5881	13.1643	9.60011
100	Non-human	y-glycoprotein	ovalbumin	8.31609	7.65329	9.10008	7.95389	7.42823	7.22882	7.22882	7.22882	8.26568	7.56946	8.18251	8.0933	7.22882	9.01089	7.22882	8.3813	8.26727	9.14412	8.10364	14.7686	7.22882	8.88834	7.22882	7.22882	9.55441	7.22882	7.99621	10.0106	8.91141	8.31214	10.2529	11.2385	8.89932	8.45093	10.4366	10.4428	7.22882	10.7948	9.78624	9.50313	8.1786	8.15547	7.22882	7.99214	10.027	9.98412
101	Human	Blood Group B	BG-B (Dextra) - 13	13.5587	15.3721	12.2758	13.7694	13.9512	12.5444	15.1492	12.7748	13.6273	15.1578	15.9996	12.9802	17.0187	14.4841	11.8491	13.1984	13.8573	16.0614	14.6261	15.545	11.6904	15.7308	12.291	12.0524	15.0862	10.0654	13.3904	15.7033	13.796	16.2646	12.8398	14.8424	13.5937	15.7892	13.2958	12.8932	14.5363	13.2635	16.638	13.6689	12.8575	13.7196	15.2702	10.9415	15.2314	14.4951
102	Non-human	non-human-aGal	alphaGal- 08	13.469	15.2327	15.5331	14.5801	15.7208	12.0763	14.6004	14.0135	13.4066	15.4678	15.8724	14.5436	14.6955	15.0416	14.4308	15.0222	13.7454	15.318	15.252	16.3642	12.2992	15.6456	12.9045	15.9486	13.6796	14.203	16.7832	15.9538	15.3495	16.3957	16.1771	16.0395	15.5635	15.7659	14.3754	16.9711	15.2619	14.213	16.064	15.4186	10.7794	14.9376	15.2304	15.7475	14.6353	13.0608
103	Non-human	non-human	Cellotriose - 13	14.7646	16.0382	16.16	15.4363	16.1727	14.2833	15.03	15.8484	16.0054	15.3025	17.1045	15.4345	16.4365	16.7299	14.4935	14.4189	14.1025	14.9061	16.6616	15.5017	13.7468	15.2147	14.2385	15.265	14.9024	14.7828	16.3912	15.0864	15.2445	16.5933	15.262	16.3479	14.4565	15.1417	15.0296	15.9241	13.9337	14.2133	15.9579	16.0639	14.225	14.3866	13.7114	14.7557	14.0626	14.7451
104	Human	carb-Glc	Maltopentaose - 11	8.7935	12.0648	12.8883	12.4804	13.107	9.60496	12.2855	11.0453	10.4214	12.2299	13.4512	10.8694	10.6369	11.6032	7.36733	9.69873	9.40091	10.2734	12.2161	11.7466	9.5726	9.62702	9.46467	10.9066	10.1468	7.5882	12.0118	11.1921	10.8626	13.9959	11.4176	12.2119	9.13153	10.3736	10.341	12.3838	11.9361	12.275	12.9553	10.8664	7.22882	10.5262	9.56856	11.1281	10.6018	7.22882
105	Human	y-glycoprotein	Alpha-1-acid glycoprotein	7.6042	9.34404	8.01668	7.9094	7.22882	7.37542	7.22882	7.91947	7.56946	7.53386	7.43599	9.32187	7.22882	9.34829	7.22882	7.22882	7.22882	7.22882	7.60068	7.45448	7.22882	7.22882	7.22882	7.22882	7.22882	7.22882	7.83874	7.22882	7.22882	8.52972	9.62662	7.81324	7.22882	7.22882	7.22882	7.22882	7.22882	7.52775	7.22882	8.09749	10.2654	7.22882	7.22882	8.46075	7.22882	10.9214
106	Human	y-glycoprotein	fetuin (asialo)	11.5387	11.3712	10.2967	11.4569	10.7256	8.73682	12.5593	10.7242	11.2905	11.2687	11.3805	7.22882	9.87723	11.9935	8.76759	10.4675	7.22882	7.22882	13.0977	14.1988	7.22882	11.1417	8.85418	13.3715	7.22882	11.281	11.3351	11.3415	9.40219	12.3736	11.78	12.8125	12.9386	13.2463	10.8639	13.7304	12.2472	7.22882	12.3986	11.9482	7.22882	8.8441	13.1375	11.7647	12.0979	9.44004
107	Human	carb-type 2	LacNAc (trimeric) - 08	12.5075	12.7019	12.7879	14.3053	12.9606	11.1697	13.2821	14.096	13.2754	11.9155	13.4455	13.4628	12.4496	14.703	10.5984	11.1527	10.1279	12.4108	12.3421	13.2376	12.137	11.711	9.82734	11.3269	14.1647	12.6114	13.1551	14.0075	14.3461	14.0273	13.6858	12.8968	12.6762	13.4388	11.6669	13.3639	11.9544	10.6691	12.9984	13.6549	11.2427	12.149	9.69623	13.1026	11.2672	12.0319
108	Non-human	non-human	Forssman Di - 21	16.4702	15.9112	17.0535	16.8859	16.4512	15.3397	16.7875	17.1042	15.9268	16.7474	17.1254	16.6361	16.3604	17.3153	15.5832	17.0603	15.7761	17.1171	17.6042	16.9087	15.6608	16.7978	15.8611	17.3203	15.4039	15.4064	17.5974	15.3317	16.9437	17.4338	17.7155	17.547	16.5976	17.2198	15.5184	17.6568	17.6959	16.1371	17.44	17.768	16.8307	15.652	17.1055	17.6228	17.2659	16.5791
109	Human	peptide-TF	Ac-S-TF(Ser)-S-G - 16	11.5523	15.1176	15.2237	14.4915	14.7992	12.5646	14.1392	15.0217	13.4725	14.4935	14.5536	13.2034	14.1222	14.6448	13.2077	14.2026	15.0247	14.2588	16.4263	15.5833	14.5312	16.0075	12.181	15.4054	14.6811	13.4986	15.8226	15.6546	14.0705	16.9242	14.6671	14.6708	15.6489	15.1711	16.1305	17.3216	14.5224	14.6126	16.7441	16.2146	13.7147	13.9606	12.9892	15.3129	15.4478	14.227
111	Human	lewis	LeC-Sp - 06	12.1874	13.4736	15.3183	14.9523	13.3339	13.013	12.8523	15.6792	15.4491	16.0619	14.4761	14.2881	15.1306	14.1831	12.6073	10.9371	11.9186	14.8027	15.6371	15.9609	12.4222	15.6314	10.2679	14.7542	14.7988	15.744	14.5985	14.8176	13.2308	17.1723	13.5258	16.8209	15.4842	16.9259	14.16	16.9663	14.4703	14.2759	16.1402	16.7582	14.3382	13.6441	13.7174	14.8179	15.5206	13.629
112	Z-Control	z-control	BSA #2	7.22882	9.31373	7.22882	7.94524	7.22882	7.89417	7.22882	9.48046	7.47021	9.22133	8.31989	9.03992	7.91192	9.53295	7.22882	7.22882	7.22882	8.49859	9.17287	9.96112	8.4534	7.22882	7.22882	7.22882	10.5791	7.61574	9.88896	9.32833	9.76928	9.71925	7.86666	9.8463	7.48649	8.04817	7.22882	10.3369	7.22882	8.18935	8.6867	10.9695	7.22882	8.25697	7.22882	10.0331	7.22882	8.8811
113	Human	carb-GalNAc	GalNAc-a - 04	10.0259	13.2643	12.4301	12.6038	10.1959	12.7169	12.0412	15.1775	8.52954	12.9421	12.3188	13.9279	11.9034	14.4471	11.7656	8.48599	10.8439	9.51947	12.9151	10.0476	11.1248	9.64393	8.25982	9.14054	10.3691	9.00677	13.8622	11.2883	11.3768	11.759	11.5439	12.5529	9.83869	12.3199	11.2919	13.6118	12.6816	11.4431	12.0217	13.5809	12.1103	11.532	9.96414	13.0953	10.9841	12.3988
114	Human	carb-GalNAc	GalNAca1-6Galb - 04	9.83671	12.8341	12.4985	11.8804	10.495	12.5433	12.0695	12.3075	10.873	11.4438	13.389	12.2237	12.9313	11.9677	12.4513	10.1173	10.6513	10.2328	13.1314	11.0798	11.1063	7.94816	8.38349	10.3797	10.7243	9.2438	12.6406	11.0731	10.0832	11.5187	12.5258	11.9709	9.35588	10.8852	12.0106	12.8954	11.9417	11.2948	12.6573	12.9341	11.6522	11.3655	9.69566	12.8365	9.9268	11.7812
115	Human	Blood Group A	Adi - 04	14.4775	12.7215	15.0315	13.6728	13.4538	12.5509	14.1999	16.0205	11.726	14.4984	13.6875	13.5143	13.6361	14.8333	14.4254	9.65515	10.9827	14.496	15.0501	13.8985	11.5914	11.2197	10.9642	13.6201	13.8181	10.9369	13.1099	13.0315	11.104	15.3861	15.0029	12.0546	10.6503	13.1193	11.4794	13.4442	13.6922	10.7294	13.2848	14.5447	13.9967	11.6455	14.0052	14.2287	12.397	10.273
117	Human	carb-type 1	LNT - 05	7.67888	7.61972	13.4088	13.1423	7.22882	9.14462	8.40435	8.15246	13.5494	11.0365	9.23354	10.7861	11.6775	11.6337	8.1643	7.22882	11.101	11.4612	8.55207	9.36917	11.4648	11.2097	9.57402	11.4285	13.3232	15.0194	7.22882	12.0104	13.1416	14.3266	10.329	12.7029	11.0568	13.8924	11.3513	14.4212	11.3563	10.9296	13.1347	12.7574	10.0335	11.5519	7.22882	8.51684	11.2703	7.22882
118	Human	glycolipid	GA1 - 06	14.4729	14.419	15.2169	16.6185	14.457	11.5529	12.4089	14.6147	15.4925	15.1041	14.7773	14.4039	13.56	14.1921	13.2245	12.6641	13.9781	12.89	14.5721	16.3336	13.593	14.9486	12.4584	15.0531	15.9093	14.5695	15.3808	14.5165	15.9493	16.2032	15.3065	15.3167	15.5419	15.3856	16.0313	16.781	14.3649	13.4357	16.6731	15.9063	12.9023	14.1132	13.0417	14.7194	15.0768	14.8591
119	Non-human	non-human	Forssman Di - 04	14.1859	12.9694	14.4741	14.5028	14.4559	13.2611	13.2795	15.4434	13.943	15.4124	14.4975	15.274	12.0729	16.5512	11.747	13.2384	12.6466	13.7391	14.8245	12.114	12.9957	12.7207	13.6938	13.0012	13.9193	11.895	15.3522	12.0886	13.7722	15.1915	14.2289	14.6515	13.0333	13.5547	11.159	14.1828	14.202	14.0804	12.6802	15.5911	15.7374	12.7072	12.752	15.2663	14.5254	14.7465
120	Human	peptide-Tn	Ac-S-Tn(Ser)-S-G - 04	8.5816	10.2239	9.70786	10.362	8.31716	10.3136	8.63781	9.82969	8.13137	9.78662	10.1816	9.69707	8.36146	10.2706	9.67494	7.22882	7.22882	7.22882	10.6792	9.99393	9.1007	7.3548	7.22882	8.86016	8.27589	7.75389	8.88938	9.15163	8.90087	10.2792	8.07261	9.19685	8.78212	9.28891	9.411	11.3817	8.56483	8.25319	10.0476	10.078	7.22882	8.09748	8.20413	9.5546	7.22882	7.22882
121	Human	peptide-Tn	Ac-Tn(Ser)Tn(Ser)Tn(Ser)-G - 03	7.8936	10.8606	8.69569	9.35707	8.11916	10.628	8.66085	10.4729	7.22882	10.3015	9.52395	10.7805	9.36168	11.7344	11.5487	7.22882	8.5408	7.22882	9.27156	9.06306	9.25723	7.22882	7.22882	7.73032	8.45559	7.22882	10.9942	8.31981	8.52625	9.23566	10.6722	10.8684	7.22882	9.26895	7.77649	11.343	7.44402	11.5387	9.31066	10.1132	7.22882	7.52775	7.22882	10.5233	7.22882	10.388
122	Human	peptide-Tn	Ac-S-Tn(Thr)-S-G - 04	9.52237	11.8805	11.0544	12.0762	9.78043	10.8398	10.383	11.343	10.3621	10.9173	11.7176	9.48948	10.5263	13.3998	11.1265	12.0146	10.0974	10.4597	11.0576	11.6849	8.97919	9.40948	7.22882	11.8768	10.4054	9.27486	11.8696	12.2579	10.8804	12.8018	11.8915	9.71399	9.0217	12.1415	13.431	13.1467	11.9784	10.3212	13.2151	12.3753	7.22882	9.96165	9.19861	11.3175	10.7283	7.22882
123	Human	peptide-TF	Ac-S-TF(Ser)-S-G - 04	8.88565	12.7523	13.9967	12.2153	13.4723	10.172	11.505	12.8702	9.5684	12.3908	11.6769	11.0039	11.6782	12.3714	10.0204	11.7547	13.4858	11.393	13.6548	13.2076	11.4538	13.8521	8.73285	12.5755	11.5408	10.6023	14.2634	13.2864	11.7723	15.462	11.094	11.2303	13.8746	11.3853	13.9571	14.6183	11.4481	11.0743	14.8419	13.9769	10.2358	10.9521	10.5725	13.9903	11.3871	10.0827
124	Human	glycolipid	GA2di - 37	15.1201	16.2478	16.503	15.3157	17.3432	16.2509	15.6374	16.4336	14.4388	15.5359	16.7123	15.1586	16.9128	17.3365	16.2292	16.126	13.7783	15.6222	16.9027	16.6456	15.1926	15.2042	13.4152	16.6221	15.5858	15.6609	16.4033	15.8948	15.9749	17.272	17.1292	16.2226	15.9141	15.9322	17.0431	17.1673	17.0353	14.814	17.558	17.8263	15.6555	15.5331	13.4118	16.4912	16.0381	15.6038
125	Non-human	non-human	Forssman Di - 31	16.4835	15.9809	17.0848	16.9613	16.3704	15.2963	16.7575	17.1735	15.8218	16.6531	17.0571	16.654	16.4588	17.3449	15.6867	17.0669	15.84	17.1427	17.638	16.958	15.669	16.8803	15.9245	17.3761	15.3244	15.5574	17.647	15.0422	17.0037	17.3892	17.7784	17.6374	16.6265	17.2537	15.6595	17.7156	17.7369	16.254	17.4932	17.8401	16.8978	15.8748	17.1609	17.6901	17.2618	16.8661
126	Human	peptide-Tn	Ac-S-Tn(Ser)-S-G - 33	14.581	15.1523	15.2355	15.4302	14.8954	13.7308	15.078	15.6166	12.3647	14.6685	14.6269	14.6258	14.8944	16.1865	15.0786	14.6395	13.3956	14.8581	16.0235	15.597	13.4893	12.8905	12.4351	15.3645	15.4277	14.3028	16.1101	15.5239	14.7231	16.2998	16.1763	15.2463	14.2872	15.5603	15.4181	16.2868	16.4722	15.2838	17.1341	16.4991	13.6098	14.8404	14.8263	15.4932	15.4014	14.4301
127	Human	peptide-Tn	Ac-Tn(Ser)Tn(Ser)Tn(Ser)-G - 27	16.6675	15.4311	15.4368	15.3926	14.9415	13.944	15.2763	16.3593	13.0759	14.9648	14.8399	14.8662	15.4488	16.6405	15.1135	15.0239	13.7418	14.4075	16.436	15.6435	13.2834	13.6474	12.3972	15.392	15.1939	14.0083	16.6331	15.9579	14.3412	16.2313	16.1214	16.437	13.9959	15.8194	15.2664	17.1363	16.5497	15.3946	16.827	16.3812	14.2251	14.7549	14.748	17.3936	15.2986	15.4743
128	Human	peptide-TF	Ac-S-TF(Ser)-S-G - 28	12.3203	15.5878	15.4565	14.8306	14.9364	12.995	14.4726	15.4408	14.0135	15.0428	14.976	13.7438	14.4366	15.1181	13.5096	14.5046	15.2913	14.6056	16.7313	15.9509	14.8353	16.3877	12.5534	15.9406	15.2082	14.1561	16.0774	15.9851	14.47	17.1309	14.9844	14.9819	15.9639	15.541	16.3455	17.2476	14.8787	15.0907	16.9818	16.4362	14.3337	14.3699	13.4064	15.4182	15.7869	14.6416
129	Non-human	non-human	Chitotriose - 20	13.9368	15.5882	15.7421	14.1352	14.9299	12.867	15.8958	16.2331	14.341	15.1177	16.4479	15.3053	16.4729	16.085	13.9752	14.0805	13.4367	14.6255	15.1602	15.3272	12.9414	15.5852	11.9916	15.3992	13.0266	13.083	15.3045	14.5863	14.4502	16.1217	13.7832	14.407	13.9412	14.6551	15.0101	15.1945	14.5993	13.7199	15.2741	15.7684	15.5314	14.6096	15.4546	16.1969	14.8957	15.5982
130	Human	carb-Fuc	Fuc-a - 04	8.38796	11.4567	9.78378	11.7393	12.3382	11.056	11.4246	12.1131	12.653	11.3911	12.7223	11.7688	10.6362	12.3184	11.0703	8.75508	10.0241	8.95577	12.1063	13.3037	9.82221	9.69413	8.14686	11.9993	10.1874	9.15805	12.3113	9.95942	11.711	10.8424	11.5127	12.6912	10.9951	11.0482	11.136	14.3286	11.4645	9.76357	11.4127	12.4604	11.8836	9.41162	8.68655	13.1642	9.78895	12.7943
131	Non-human	non-human	Fuc-b - 04	8.96727	11.0735	11.842	10.8233	11.2482	10.0724	8.67118	11.9973	10.6078	14.6431	12.1311	11.0212	11.3255	11.1243	9.66733	11.7121	8.85601	12.9312	11.1252	12.3302	10.1833	9.86243	8.72555	9.37665	10.7242	11.4437	13.0221	14.8467	11.8793	13.2261	10.8883	12.0573	12.1979	8.49901	8.64365	12.4267	9.71487	9.54301	10.6436	12.2258	9.6622	10.6488	8.55577	11.1393	11.2325	9.35883
132	Human	carb-GlcNAc	GlcNAca1-4Galb - 03	9.58861	9.27187	9.44921	11.1876	9.0622	10.2534	8.51042	11.2635	7.96878	12.7487	9.1962	10.1358	9.57542	11.4152	8.14617	7.22882	9.60264	7.22882	9.61762	10.1913	10.132	8.79232	7.93638	8.55046	9.57869	7.76945	10.779	9.61214	9.52931	12.5741	10.4906	10.4171	9.34864	9.65027	10.219	11.6916	9.06762	9.85619	9.62471	10.369	7.22882	10.5561	7.22882	9.77459	8.1441	8.94774
133	Human	carb-type 1+2	LNH - 13	8.12449	10.2917	12.6117	12.8492	7.22882	10.3779	8.29397	9.89413	13.5805	12.1301	9.26378	11.5887	9.71057	12.1508	8.53797	7.22882	10.5619	10.2008	8.95225	8.95549	10.8095	9.37933	9.9653	9.88361	11.8976	13.3259	10.0285	10.1161	11.883	12.5257	8.26807	10.8953	7.50568	12.805	8.91324	12.0466	9.31555	10.9326	10.5443	12.1447	9.5008	11.3945	7.22882	9.10161	9.5952	9.29823
134	Human	carb-type 2	LNnH - 11	8.88997	9.32452	11.803	9.50402	7.22882	9.42401	8.01778	11.7567	7.22882	10.6057	8.01076	9.25201	7.22882	9.88197	8.70299	7.22882	9.33086	10.2099	9.67491	7.61717	9.01858	7.22882	8.00751	8.29521	11.7086	9.30344	11.2862	11.3859	10.0026	10.4003	7.5464	9.94876	7.22882	10.8258	10.8676	10.4209	7.22882	8.33414	11.3367	10.3446	10.2163	8.1533	7.22882	8.96315	7.22882	10.2944
135	Human	carb-type 2	LNnT - 04	7.74389	10.2038	8.68622	9.60231	8.09167	10.4675	7.22882	10.7752	7.48724	10.2043	8.77235	9.97658	7.63069	10.6401	8.01767	7.22882	8.51576	7.22882	9.13694	8.64787	9.76882	7.22882	8.50671	7.90594	10.2047	8.30295	10.7271	8.78507	10.1117	8.78145	8.31794	10.5222	8.48915	10.1515	7.22882	10.698	8.1972	10.4681	7.98411	10.4637	9.74181	9.28126	7.22882	11.0848	7.22882	9.66292
136	Human	carb-type 1	pLNH - 07	7.22882	7.94926	8.51666	7.86707	7.53281	7.6861	8.42555	8.21744	7.22882	7.73847	8.74855	8.50217	9.48445	8.96113	7.22882	7.22882	7.7555	7.22882	8.17897	8.35611	7.62499	7.22882	7.22882	8.29542	8.48119	10.187	9.61926	9.04826	8.49242	10.2709	8.06832	10.0754	8.4189	9.24305	7.9508	10.2234	7.4703	7.45063	9.06622	9.70486	10.0282	7.86218	7.22882	9.72622	8.58787	9.7656
137	Non-human	y-glycoprotein	BSM (ox)	7.33451	7.70076	7.48915	7.3234	10.1101	7.22882	9.65402	8.57255	7.22882	7.22882	7.22882	7.35102	9.03184	8.28781	7.22882	7.22882	7.78723	7.22882	8.09393	8.80383	7.62889	7.22882	7.22882	9.81252	7.81144	7.22882	8.83406	7.22882	7.9044	8.92015	7.22882	10.2861	7.99615	8.45483	7.22882	7.84464	8.86704	7.22882	10.4379	9.78438	11.4349	7.22882	7.22882	9.58594	7.22882	9.63933
138	Human	y-glycoprotein	Fetuin (ox)	7.52071	8.81638	7.95171	10.4997	9.00296	9.61422	7.5834	10.0918	7.55197	13.6316	8.40514	8.45819	7.22882	9.89171	7.22882	7.22882	10.8287	11.1889	10.2493	9.21673	7.6093	7.64052	7.22882	12.3245	9.54811	8.14465	11.1959	8.13488	8.24321	8.91905	7.22882	10.833	9.09954	7.99031	7.22882	10.376	9.91168	7.77524	10.5591	9.80327	9.3633	7.74596	8.06767	13.4903	7.22882	10.6791
139	Non-human	y-glycoprotein	OSM (ox)	7.55236	8.42764	7.88673	8.31374	9.01336	7.22882	8.40476	8.90754	7.22882	11.9011	11.3309	7.3592	9.0997	8.80053	7.64421	7.22882	7.22882	12.0934	9.08762	9.04488	7.22882	7.60535	7.22882	8.53579	8.54104	7.22882	9.30783	10.1327	7.22882	8.50222	7.45722	7.76201	7.22882	7.80136	9.36656	7.95563	10.8691	7.22882	13.2022	10.0171	10.2267	7.22882	7.80577	14.9952	10.4129	10.8437
140	Non-human	y-glycoprotein	Ovalbumin (ox)	9.39965	9.95653	9.83913	9.8186	8.53253	8.72783	7.84975	10.204	9.53258	9.15154	7.94926	9.80923	7.22882	10.6407	8.86627	9.07496	11.6812	10.4507	10.3134	15.1114	8.75484	10.0983	7.76058	8.87998	11.1377	8.4044	9.06084	10.0018	11.5953	9.51113	11.1381	13.7177	9.35264	10.5196	11.1568	11.2728	8.05486	13.2284	11.5418	10.2055	7.22882	11.041	9.36162	9.35424	11.0425	9.42336
141	Human	peptide-Tn	Ac-S-Tn(Thr)-A-G - 04	7.43856	9.04294	9.48814	7.90482	8.01758	8.64071	8.2853	9.44528	7.22882	9.66387	9.82844	8.07178	8.03139	10.7726	9.59343	7.22882	7.22882	7.22882	9.00767	8.79947	7.22882	7.3753	7.44897	7.38976	8.43348	7.66651	10.1624	7.59841	9.04745	9.25123	8.64241	7.22882	7.22882	9.09972	9.57062	9.88082	7.22882	7.4768	9.25149	9.14896	9.32608	7.96049	7.22882	10.6381	7.52462	9.40814
142	Human	peptide-Tn	Ac-S-Tn(Thr)-A-G - 08	12.8449	13.0878	12.9814	12.7023	12.3567	11.4034	12.2828	13.035	10.8353	12.853	13.4484	11.4969	12.0865	15.1306	13.1542	13.6808	12.5289	12.4191	14.08	14.148	11.2537	11.9876	9.13132	13.1859	12.2559	11.7945	14.2898	13.7082	13.5631	14.542	13.5661	12.6225	11.4737	13.5982	14.2315	15.8728	13.7787	12.5483	14.2223	14.2726	9.41641	11.3757	11.2132	12.7539	12.6092	9.94407
143	Human	peptide-Tn	Ac-S-Tn(Thr)-A-G - 22	14.887	14.3091	14.3974	13.995	14.0163	12.1083	13.3365	14.1367	12.408	13.7471	14.5111	13.1449	14.2075	16.0625	14.0823	14.9408	13.9199	13.8372	15.5831	15.7146	12.8225	13.1784	10.9647	14.5088	13.7898	13.2974	15.7076	15.2476	15.1009	15.6133	15.0916	14.5193	13.3251	14.6593	15.0946	16.743	15.2112	14.0863	15.7771	15.7333	11.2194	12.817	12.9257	14.2085	14.2142	11.8432
144	Human	peptide-Tn	Ac-V-Tn(Thr)-S-G - 04	8.14802	10.4752	9.72689	10.0643	8.1865	10.4037	8.50069	10.8939	7.78302	10.8488	9.52784	9.73629	7.51134	12.5011	7.61663	7.22882	10.21	7.22882	10.6702	9.47987	9.87213	7.22882	8.00563	9.32988	10.5061	9.99559	12.14	10.104	10.9512	10.6238	10.2642	9.97133	8.36127	9.86364	10.0913	9.63946	7.22882	9.92194	8.54668	11.476	10.5701	10.0977	7.48971	10.2266	7.22882	9.53954
145	Human	peptide-Tn	Ac-V-Tn(Thr)-S-G - 08	9.97228	11.3525	11.6146	12.0002	10.7572	11.1936	10.6531	12.4986	9.43222	11.8144	12.6457	10.1356	9.50023	13.3128	10.2443	10.7552	11.2133	10.1916	13.107	12.7187	10.7124	9.18042	7.98673	12.624	10.7337	13.0907	13.9154	13.2156	12.6713	14.0036	12.6939	11.1368	8.46967	10.4885	11.2634	11.5939	10.8913	10.1781	12.5804	13.1688	9.28187	10.2409	12.2291	11.7779	10.3529	9.27841
146	Human	peptide-Tn	Ac-V-Tn(Thr)-S-G - 19	13.867	13.0629	13.5865	13.5614	12.7124	12.359	12.7543	13.8605	11.3511	12.8049	14.6652	11.8029	12.761	14.5015	12.9899	13.2467	12.7362	13.206	14.9542	15.1748	12.1909	12.1772	9.16504	13.5453	11.9355	13.7686	14.7889	14.6745	14.2973	15.5253	13.5902	13.2554	10.4617	13.0808	13.4459	13.5974	13.632	12.0007	14.1916	14.8379	11.3493	11.5875	12.9486	13.9551	12.6643	11.1277
147	Human	peptide-Tn	Ac-A-Tn(Thr)-S-G - 05	9.81609	11.1442	11.9482	12.0025	10.0906	10.8775	9.72434	12.246	9.76006	11.4574	11.0398	9.81118	12.2077	13.1284	12.2047	11.5261	11.0829	10.298	11.9676	12.1642	9.93595	11.5019	7.38399	12.4179	11.0311	11.9275	11.8548	12.9948	12.6354	13.0311	14.3737	10.9949	9.01149	10.8759	12.3977	11.9061	12.6485	9.57205	11.8321	12.8966	10.5934	10.2044	10.0529	11.7208	11.0166	10.238
148	Human	peptide-Tn	Ac-A-Tn(Thr)-S-G - 08	8.47878	9.95017	11.1489	10.0215	9.74091	10.3534	8.54962	11.7918	8.77348	10.5853	9.89496	9.37063	9.92749	11.7286	11.1179	8.49456	9.10205	8.64755	9.84339	9.34022	8.37667	8.18945	7.22882	9.4841	9.30166	9.35312	10.0797	10.6907	10.2907	10.7154	11.1546	9.14466	8.01598	9.0858	9.88402	11.1174	11.2511	8.285	9.69487	11.4845	10.0582	9.33519	7.22882	10.0854	8.82835	9.51921
149	Human	peptide-Tn	Ac-A-Tn(Thr)-S-G - 23	9.34937	12.6243	12.9778	13.2501	10.3888	11.4353	10.6008	13.5204	9.62511	12.3587	12.3338	11.3457	12.2694	14.5747	12.2	10.7176	12.7091	9.69086	13.323	11.494	11.0105	9.93624	8.16378	11.3953	12.0149	11.2457	13.2125	12.2192	14.2761	11.8475	13.312	12.558	8.71431	12.3978	11.78	13.2256	12.2882	10.5687	11.7008	14.4563	10.8696	10.8028	9.93844	13.1936	10.5841	11.8804
150	Human	peptide-Tn	Ac-S-Tn(Thr)-G-G - 03	9.37944	10.8957	10.9167	11.5255	10.1169	10.2998	11.2914	11.0855	7.64359	11.3415	12.5736	9.4163	10.3726	13.5957	10.9084	12.4719	11.4535	10.0406	11.2911	12.9367	9.49749	9.67995	7.22882	12.3947	10.7614	9.61666	12.6811	11.9299	11.2792	12.9615	11.3504	10.372	9.40726	11.2826	13.094	13.4385	12.0713	10.9188	13.3043	12.6871	8.36125	10.419	9.12617	11.7973	10.9309	8.52432
151	Human	peptide-Tn	Ac-S-Tn(Thr)-G-G - 07	11.4258	12.6174	12.7285	12.8514	11.6203	11.1226	13.0618	12.4257	9.62016	12.4599	13.7575	11.1017	12.2296	14.5917	12.6923	13.2989	12.8274	11.2937	12.688	14.443	10.5421	11.611	8.86498	13.1948	12.0868	10.9525	13.9957	13.0912	13.0892	14.2144	13.3196	12.1512	11.0763	12.4853	13.8773	15.1915	13.3393	11.8817	14.5571	14.167	9.78956	11.4785	11.1446	12.9881	12.315	9.94163
152	Human	peptide-Tn	Ac-S-Tn(Thr)-G-G - 19	12.4584	12.5014	13.1598	12.8042	12.8415	11.6331	13.9319	12.6205	11.2329	12.8429	14.2657	11.2433	13.5451	14.5383	12.7174	12.44	12.3965	10.6924	12.1396	12.9051	10.5133	10.2594	8.43759	12.2096	11.4365	10.3307	13.1498	12.256	12.3674	12.8783	11.3427	11.8714	9.90461	11.8236	12.4295	14.7609	11.5645	11.1061	12.8687	13.3194	11.4996	10.8463	9.49499	12.4807	10.9537	11.8922
153	Human	peptide-Tn	Ac-T-Tn(Thr)-P-G - 04	12.9828	10.9184	12.0034	11.4307	10.1863	11.1405	10.2434	12.5372	9.21063	11.453	11.3583	12.4994	10.9955	13.564	9.69995	9.6883	9.96438	10.2248	11.7307	10.4112	9.48973	9.11475	7.70152	9.77083	10.1307	8.85822	14.0592	10.6574	10.0757	11.2235	11.5114	9.6028	8.50846	9.55414	8.65615	13.7681	11.4942	10.4296	12.584	11.7531	11.7307	11.2146	9.08739	13.8256	10.5242	10.4566
154	Human	peptide-Tn	Ac-T-Tn(Thr)-P-G - 08	12.3944	10.2925	12.0298	11.0911	10.3027	11.0598	11.0879	12.1312	9.6296	11.3359	12.0418	11.9126	11.0439	13.1605	10.5815	9.16678	10.173	8.52835	10.6773	9.09092	9.48782	7.81303	7.37239	9.53498	9.6688	8.55184	12.7567	9.57241	9.70655	10.0087	10.6961	8.86456	7.22882	9.05429	8.61958	13.2971	10.4123	9.61148	11.6902	11.2405	13.6068	10.8814	8.61709	12.7523	9.93952	13.2678
155	Human	peptide-Tn	Ac-T-Tn(Thr)-P-G - 21	17.0788	14.4598	14.6843	14.0938	14.2088	12.7572	14.0532	15.7545	13.4231	13.6484	14.7511	14.2769	15.163	15.8748	14.425	14.5511	14.7224	13.7801	16.1248	15.5484	12.383	14.3652	11.0025	13.6405	12.6911	13.5256	16.3471	15.223	14.6165	15.7422	15.9092	13.2475	12.1672	13.306	13.4719	16.2784	15.427	13.8406	16.4943	15.2802	14.6271	13.7715	14.076	17.0847	14.0676	14.4784
156	Human	peptide-Tn	Ac-S-Tn(Thr)-S-G HSA-23	13.1674	14.4933	14.0188	14.1311	13.3496	12.0938	13.4954	13.8744	12.6056	13.062	14.3066	12.7508	13.9149	15.5709	13.8088	14.3816	13.3224	13.2179	14.8117	15.4587	12.3635	12.8641	10.3793	14.1903	12.7325	12.9108	14.955	14.9909	14.3729	15.1207	14.7428	15.2296	12.1809	14.842	15.1418	16.1143	14.6262	12.3434	15.7668	15.5103	11.7721	12.0776	12.3465	14.3419	13.8195	12.0483
157	Human	peptide-Tn	Ac-S-Tn(Thr)-S-G HSA-04	9.59427	11.6498	10.8876	12.0077	9.65828	11.2244	9.5215	11.6591	10.1109	10.4859	11.5014	10.173	10.2443	13.0214	10.6757	11.5864	10.4852	10.5789	11.1892	11.7005	10.033	9.27506	8.95686	12.034	10.0876	9.43087	11.7447	12.1254	10.6905	12.371	11.1199	10.1301	8.08903	11.2574	13.1129	12.7483	11.1957	10.3012	12.8861	12.2653	8.52336	10.1629	9.32719	11.3485	10.5367	7.22882
158	Human	peptide-TF	Ac-TF(Ser)-G - 04	10.0078	12.2473	11.8931	13.3319	11.6295	11.0535	9.16838	13.37	10.4283	13.1901	9.25343	11.4866	9.76654	13.5528	7.92772	9.5726	13.7904	10.9253	14.4715	13.7444	11.1914	12.922	9.31786	10.7446	12.1281	10.6259	14.2237	14.0856	12.0638	13.253	9.2435	11.5932	11.975	12.3331	10.6778	13.6883	9.63297	11.5227	13.039	14.8851	10.5063	11.3005	10.4421	13.3355	11.522	11.809
159	Human	peptide-TF	Ac-TF(Ser)-G - 24	13.1015	15.2925	15.5807	15.0562	15.2794	13.374	15.291	15.8653	14.7443	14.984	14.8111	13.9064	14.5739	15.5315	13.2702	14.2219	15.2128	14.5833	16.7492	16.3791	14.6488	16.3344	12.8991	15.7422	15.9369	14.7466	15.9145	16.4096	14.5239	16.9286	14.1199	14.9454	15.464	15.0797	15.7636	16.9546	14.8886	14.9941	16.5751	16.3878	13.7956	14.3646	13.9491	15.2957	15.4183	15.1122
160	Human	N-linked	NA2 - 08	7.56946	7.70076	7.22882	7.8766	7.69784	7.96878	7.22882	8.21541	7.22882	8.28722	7.22882	7.51623	7.22882	9.2354	7.22882	7.22882	7.22882	7.22882	7.98101	7.22882	7.60139	7.22882	7.22882	7.85201	7.78374	7.35185	9.94488	9.41039	7.88171	9.48104	7.81324	8.32025	7.22882	7.22882	8.79287	9.6922	7.22882	7.84145	7.22882	9.61095	7.22882	7.94417	7.22882	8.25176	7.22882	8.44797
161	Human	N-linked	NA3 - 05	7.91947	7.63813	7.54959	8.19574	8.21951	7.8632	7.53386	7.97192	7.22882	8.12268	7.51623	7.22882	7.22882	9.5148	7.22882	7.22882	7.91082	7.22882	9.39332	9.83968	7.99709	7.22882	7.22882	8.08547	7.22882	7.75389	10.0295	9.23183	7.22882	9.27855	9.8965	7.22882	7.22882	7.73787	7.64488	8.05102	7.22882	7.63039	7.22882	10.4998	7.22882	7.8091	7.22882	8.65583	7.22882	9.21372
162	Human	N-linked	NGA2 - 07	7.22882	7.22882	8.80795	7.37004	7.98164	7.22882	7.22882	7.47021	7.22882	8.11831	8.43957	7.22882	9.95613	9.3343	7.22882	7.22882	7.22882	7.3782	8.60703	8.90067	7.22882	7.22882	7.22882	7.81828	7.22882	7.22882	9.27676	8.76699	7.87223	8.95341	7.22882	8.93101	7.22882	7.22882	8.28538	8.9875	7.22882	7.22882	8.6602	9.00559	7.22882	7.46378	7.22882	8.69201	7.22882	9.36349
163	Human	N-linked	NGA2B - 05	7.22882	7.35102	7.22882	7.49411	7.32619	7.77724	7.55661	8.41816	7.22882	8.48327	8.38425	7.36463	7.35102	8.53489	7.5211	7.22882	7.22882	7.22882	8.01183	7.95614	7.60535	7.22882	7.22882	8.2734	7.22882	7.22882	8.35133	7.71076	7.98268	7.9767	7.22882	7.22882	7.22882	7.89264	7.22882	9.87276	7.77649	7.22882	7.22882	9.12193	7.22882	7.22882	7.22882	8.5224	7.22882	8.21977
164	Human	N-linked	NA4 - 05	7.22882	7.22882	7.56656	7.22882	7.22882	7.22882	7.22882	7.22882	7.22882	7.58851	7.22882	7.22882	7.47021	7.50406	7.22882	7.22882	7.22882	7.22882	7.22882	7.22882	7.22882	7.22882	7.22882	7.22882	7.22882	7.22882	7.92053	7.36069	7.73756	8.18876	7.22882	7.22882	7.22882	7.22882	8.45867	10.7322	7.22882	7.22882	7.22882	9.044	7.22882	7.4605	7.22882	7.83127	7.22882	8.19564
165	Human	N-linked	NGA3B - 06	7.22882	8.20458	7.82634	8.61334	8.48866	7.77169	7.62654	8.75506	7.62281	9.77395	7.99718	7.42303	8.02725	10.1175	7.22882	7.22882	7.22882	7.45998	8.40474	8.37435	7.93863	7.22882	7.22882	9.3404	9.07438	7.22882	9.30756	8.33461	8.1176	9.78443	8.49454	9.1338	7.8885	7.49931	7.53087	11.0227	7.88834	7.50885	9.9416	9.55981	7.22882	7.80136	8.01992	9.33599	7.22882	9.30958
166	Human	N-linked	NGA3 - 01	8.2754	9.08534	8.08872	8.66041	8.67249	9.23137	8.18374	9.02559	8.02115	9.42202	8.47116	9.00686	7.86132	9.73876	7.42303	7.61324	8.12952	8.51093	8.96388	9.68243	9.15497	8.39616	7.22882	8.60649	9.86783	8.06451	10.7529	10.2987	8.91285	9.99051	8.21503	8.78622	7.79281	7.50568	7.78759	9.38956	8.35544	8.00162	8.6191	9.71335	9.5934	7.95584	7.22882	8.94962	7.60095	9.157
167	Human	N-linked	NGA4 - 06	10.0046	12.7354	9.72376	9.90043	12.0427	9.26922	8.98213	10.6005	12.1731	9.48257	12.352	11.5231	8.98587	12.0772	9.75244	10.4035	8.29318	12.9081	12.5347	12.6266	8.86417	10.2976	9.11496	12.3573	13.4081	8.48447	13.0686	12.8453	9.54793	13.505	11.438	12.2809	9.36004	9.81278	9.48773	12.5323	9.60188	10.23	11.8465	13.0247	8.33083	10.7799	8.95254	10.9412	8.10169	9.08406
168	Human	N-linked	NGA4(B)2 - 04	9.27759	9.64679	11.4145	14.3841	10.2106	9.78992	11.9711	12.2902	9.81925	11.4079	12.063	10.9967	11.5413	12.4331	11.6414	8.72831	8.37667	10.9509	10.9887	10.3559	9.95331	8.85959	7.6093	11.1346	11.4894	9.57791	11.0594	11.8767	8.89483	12.7235	10.6743	11.0169	9.05957	8.228	10.2636	11.5637	9.2275	9.52104	11.2303	10.332	9.7355	10.9324	9.35579	8.85441	9.71806	10.5018
169	Human	N-linked	NGA5B - 02	8.45673	9.68579	10.5885	14.1393	9.70622	9.62013	11.1532	11.9237	9.22556	10.5997	11.2519	9.85969	10.6328	12.0589	10.158	8.05327	9.69847	10.0619	10.6812	9.73675	9.9224	7.99621	7.22882	10.8137	11.5572	8.6568	9.66673	10.8971	9.19204	11.7459	9.16762	10.0529	7.22882	7.22882	10.6308	11.2675	8.23956	8.50438	9.6967	10.9575	7.22882	8.76563	8.61572	8.78155	8.95249	9.6368
170	Human	glycolipid	GA2di (accurate) - 28	14.8173	15.9004	15.7205	15.5079	17.0747	15.7665	15.714	16.4985	14.4498	15.3336	16.8179	15.694	16.869	17.3554	14.746	15.8349	13.9247	15.1531	16.7872	16.514	15.2492	15.0539	13.5262	16.6881	15.6361	14.9436	16.3818	15.784	15.4033	16.9257	17.1094	15.81	15.859	15.868	17.0934	17.1068	17.1893	14.8823	17.4975	17.7315	15.319	15.5305	14.7693	16.3217	15.8156	15.0482
171	Human	peptide-Tn	Ac-P-Tn(Thr)-T-G - 05	9.963	11.6558	10.5409	11.1459	9.87054	11.3552	10.7768	12.3519	9.34436	11.4223	12.1129	11.6853	8.88112	13.557	8.74857	10.9974	10.5127	11.1405	12.1645	14.3695	11.551	8.17444	9.21375	11.1765	11.6442	9.65213	12.1547	11.4135	12.6524	12.1841	11.1508	10.8381	7.69311	10.6602	10.4518	11.745	9.23768	11.5429	10.918	14.2553	10.4784	10.0551	10.2232	11.0777	9.55304	10.1074
172	Human	peptide-Tn	Ac-P-Tn(Thr)-T-G - 08	12.7444	12.9704	12.4301	12.5802	11.7348	11.6549	12.513	14.2404	11.0025	12.5145	15.531	12.5237	13.1345	14.6025	11.703	13.1106	10.6953	13.7809	14.4313	15.8865	12.1624	10.633	9.25438	14.867	12.5264	11.1957	14.0875	13.9472	14.4464	14.9485	13.1856	13.6299	11.0182	13.1154	13.0968	13.7725	13.4432	13.3226	14.0497	15.6403	10.6524	11.6974	14.3019	12.4934	12.6511	10.7233
173	Human	peptide-Tn	Ac-P-Tn(Thr)-T-G - 22	14.329	13.8289	13.7894	13.7511	13.2732	12.0321	13.4526	15.3375	12.3855	12.3761	16.0647	13.6277	14.4133	15.0457	13.2993	14.0666	13.1574	14.3743	16.139	16.058	12.6222	12.2386	11.2865	15.4363	13.1929	13.393	15.4993	14.818	15.6682	15.7169	14.0944	14.9055	12.2993	14.6637	14.079	13.5686	14.4129	13.9895	14.722	15.8057	11.685	13.0547	15.0814	14.1128	13.6413	12.3109
174	Human	peptide-Tn	Ac-Tn(Thr)-Tn(Thr)-Tn(Thr)-G - 05	16.1277	13.6566	13.8546	12.9791	12.5057	12.5383	13.3136	15.7194	11.0462	12.8079	12.8256	13.5223	13.1648	14.8655	14.1839	11.8546	12.6921	11.7464	15.7061	12.6805	12.3896	10.52	9.49273	10.4746	11.958	10.9326	15.1533	14.7601	11.9778	13.7557	13.342	11.8971	10.8713	10.6204	11.2624	15.9987	14.6626	13.86	12.5883	15.2477	12.0405	11.5318	11.1262	16.2791	12.4892	12.4066
175	Human	peptide-Tn	Ac-Tn(Thr)-Tn(Thr)-Tn(Thr)-G - 08	17.0568	14.1267	14.3367	13.8355	13.3283	12.7701	13.6286	15.7113	11.8499	13.6714	13.8431	13.6875	14.1856	15.8095	14.0739	14.2986	13.9562	12.3885	16.6986	14.247	12.7204	10.9892	10.0629	13.8364	12.6386	11.5085	16.0888	16.1992	12.9811	14.9473	15.2643	13.6661	12.6985	13.7935	12.5633	16.9305	15.4041	15.5499	15.0899	16.1757	12.6203	14.127	13.5028	16.949	13.2022	12.9895
176	Human	peptide-Tn	Ac-Tn(Thr)-Tn(Thr)-Tn(Thr)-G - 20	17.1172	14.4189	14.9555	14.3115	13.6529	12.7904	14.2005	15.5898	11.9219	13.9941	14.6494	13.8407	14.6371	16.1716	14.3311	14.6301	14.329	13.4122	16.941	14.6376	13.0453	11.8665	10.8192	14.1284	12.9371	12.6635	16.3482	16.2099	13.6956	15.8367	15.4912	14.411	13.8552	14.509	13.707	17.2548	16.3718	15.9407	15.2153	16.5506	14.7399	15.5105	13.9171	17.0137	14.3446	14.0816
177	Human	peptide-Tn	Ac-S-Tn(Thr)-Tn(Thr)-G - 05	11.0204	12.2219	12.5313	11.8226	10.8444	10.6862	10.2781	12.0439	7.92517	11.844	12.9141	10.4857	10.7287	13.5903	12.2507	11.7376	12.3116	10.6244	13.2841	12.536	10.07	11.2536	7.60565	10.3308	11.0349	10.0236	13.9854	13.3792	13.0428	13.0652	13.4277	11.7922	9.44357	11.9072	12.3928	14.5133	12.5096	12.0178	13.5095	14.216	9.4193	11.1472	9.86476	12.3541	11.66	9.42567
178	Human	peptide-Tn	Ac-S-Tn(Thr)-Tn(Thr)-G - 09	11.5642	12.7677	13.1031	12.5497	12.011	11.3165	11.3321	12.7282	9.90856	12.4496	13.4613	10.9909	12.004	14.0418	12.6363	11.4315	11.5928	10.6064	12.4016	11.9925	9.75633	11.115	7.57307	10.5595	10.6376	10.1889	13.4233	13.1507	12.2277	12.3171	12.0133	11.5562	10.3593	11.0184	11.0232	13.5995	10.5256	10.8402	12.2388	12.8524	9.97013	10.1336	9.35043	11.9245	9.99364	10.2001
179	Human	peptide-Tn	Ac-S-Tn(Thr)-Tn(Thr)-G - 22	13.9416	14.1043	14.3816	13.8266	13.9668	12.1223	12.8471	14.0876	11.8509	13.6898	14.4912	12.4204	13.7079	15.6033	13.6001	13.8218	13.317	13.1945	15.215	14.915	11.696	12.7192	10.1245	13.4097	13.0654	13.3401	15.1752	15.275	14.2605	14.8216	14.6131	14.1056	11.3217	14.0071	13.5197	16.8318	13.9812	13.1665	14.7441	15.9372	10.7443	12.853	11.8524	13.9679	13.4007	12.4256
180	Non-human	non-human-aGal	Gala3-type1 - 09	13.324	13.433	15.6508	14.4118	14.7547	11.6494	14.2895	14.5238	13.1208	15.0104	15.7044	13.6603	14.8519	13.7163	13.3997	14.6091	13.1244	14.8944	14.5524	16.0446	12.5383	15.3982	12.983	14.9301	13.8183	14.3908	15.7465	15.439	15.2191	16.1534	15.562	16.201	15.4418	14.7984	13.7128	17.0797	15.0096	14.2234	16.0885	14.9449	13.2081	13.8966	15.1444	14.1685	14.3296	15.3471
181	Human	Blood Group H	2'FucLac (BG-H6) - 07	13.0391	16.1727	13.9723	12.468	15.0907	14.4149	12.179	12.8701	12.55	15.6237	14.708	11.6904	13.1459	13.1407	9.84427	12.5684	12.2794	11.1965	14.0439	15.9966	11.2384	14.6179	11.0019	14.0081	11.9486	14.2186	15.3236	12.6491	13.5044	16.3374	16.1686	13.9867	13.3578	14.7584	13.5393	16.2002	12.8393	10.7397	15.8224	15.4054	11.1171	13.7354	11.6608	14.7509	13.5001	14.6202
182	Human	peptide-Tn	Ac-S-Tn(Thr)-V-G - 04	10.4966	10.3626	11.011	10.1933	9.77522	10.3798	8.78977	11.3487	9.39246	11.085	10.5703	9.67437	9.66754	12.8743	11.1881	10.3818	9.82446	9.55312	12.1472	11.161	9.3073	9.20133	7.36069	10.9254	10.6895	10.956	10.7798	11.3365	10.379	12.8826	9.64022	9.97008	7.5587	11.8738	10.511	12.471	11.2019	9.32442	10.9443	12.1494	8.3792	10.3343	8.46734	11.0141	8.99551	8.13879
183	Human	peptide-Tn	Ac-S-Tn(Thr)-V-G - 22	13.7011	12.7299	13.0038	12.2995	12.2172	11.1635	11.4411	12.8962	11.339	12.2682	13.0282	10.4471	12.2835	14.4354	13.0379	13.3379	10.3888	12.2647	14.3702	13.3345	10.3551	11.5607	7.40693	12.7075	11.0103	12.8492	13.7682	13.4315	13.0832	14.7567	13.8496	12.2419	11.2744	13.9399	14.2715	15.4761	13.472	10.9307	14.987	15.1157	8.21902	12.0936	11.9095	12.5463	12.2457	8.83353
184	Human	peptide-Tn	Ac-G-V-Tn(Thr)-S-A-G - 04	9.91129	12.6366	11.2042	11.7677	12.2024	11.4643	14.3253	14.9191	11.0188	13.289	12.4791	12.1677	13.7525	12.151	10.4297	14.7441	12.6915	9.60884	12.7647	14.8907	13.8451	13.6484	12.3671	16.4681	14.8845	9.56396	12.2253	13.7096	16.4943	13.3889	13.4377	17.3969	9.15184	10.7831	14.4552	13.4531	13.3828	15.1856	16.8186	14.3407	10.0674	13.7353	14.3491	11.8852	12.9661	11.3837
185	Human	peptide-Tn	Ac-G-V-Tn(Thr)-S-A-G - 21	11.494	14.6307	12.8456	13.0437	13.6289	12.5336	15.2142	16.1616	12.2871	13.871	14.1083	14.1429	14.7447	13.4855	12.188	15.3773	13.1213	11.2817	14.5224	15.8273	14.5472	14.8846	13.24	16.8651	15.3602	11.7381	13.6786	15.0682	17.2583	14.3199	14.5539	17.7302	11.5482	12.5085	15.6718	14.2117	14.1131	15.5305	17.2325	15.8062	11.4657	14.7795	14.95	13.421	14.3444	13.4045
186	Human	peptide-TF	GTSSA-TF(Ser)-TGHATPLPVTD	7.85035	8.14545	11.0579	7.85748	7.58219	8.63532	7.22882	7.22882	7.46335	7.55015	11.6155	7.95966	12.1289	11.9334	7.86059	8.44736	8.3627	11.5449	10.1648	12.4106	9.12469	9.62038	7.22882	7.22882	9.39074	11.9467	8.02984	9.45572	11.4836	9.38073	10.1083	11.012	10.7004	7.5709	10.0834	9.97886	11.8304	9.42192	12.2905	14.6588	9.97408	11.7599	9.3183	10.9422	10.2764	9.71826
187	Human	peptide-TF	GTSSAS-TF(Thr)-GHATPLPVTD	7.22882	8.15499	10.6707	7.72023	7.76917	8.49183	7.22882	7.22882	8.22322	8.40476	7.51095	8.64527	7.22882	9.6281	7.22882	7.22882	8.50944	10.154	8.81497	7.86529	9.90381	7.73035	8.17044	7.22882	10.0447	11.3059	12.5188	8.36574	9.68498	9.73874	9.32636	10.5723	8.83756	7.22882	8.80032	9.78709	7.81777	10.0977	9.32479	10.334	7.22882	8.8303	7.22882	10.171	7.22882	7.22882
188	Human	peptide-TF	GTSSASTGHA-TF(Thr)-PLPVTD	10.53	9.27416	12.271	10.0068	10.2978	10.0375	9.61575	11.5333	11.1638	9.2873	12.2353	11.3074	9.90023	13.034	11.9827	9.66799	9.90702	10.688	16.6794	10.9392	9.91174	10.4632	9.01533	10.2113	11.7133	9.56859	13.5926	11.9482	13.6371	13.9091	9.83947	12.5136	13.1296	9.66798	12.5462	14.3346	11.7714	11.844	12.7448	10.8858	7.22882	10.6792	11.5497	10.3967	13.1021	7.22882
189	Human	peptide-TF	GTSSA-TF(Ser)-TF(Thr)-GHATPLPVTD	9.76605	9.41346	11.9471	9.36833	10.2687	9.98506	7.75164	11.1348	9.48671	10.162	12.4327	10.812	9.40874	12.7571	11.8277	9.17468	9.88741	11.4039	15.2321	11.0934	10.4888	10.2065	8.94287	9.25068	11.0055	11.6866	12.9089	11.6603	13.6922	13.3199	10.2543	13.005	11.4086	9.43031	11.7432	14.3312	11.4938	12.066	13.6071	11.9781	8.24209	10.8303	9.7074	11.6341	11.9829	9.77807
190	Z-Control	peptide	GTSSASTGHATPLPVTD	7.83979	9.42401	9.3701	8.90007	8.35994	9.58212	7.60393	9.41575	9.44494	9.544	8.87033	9.70509	7.76402	10.1016	8.98703	7.22882	8.36737	8.37833	10.632	8.94188	9.33085	7.4709	7.76502	8.04147	10.1068	8.32556	12.6396	8.33349	11.1793	10.0346	7.55564	10.3285	8.42547	7.5371	9.45959	10.2516	7.22882	9.46176	8.38424	10.5616	9.27019	9.22116	7.22882	11.0416	8.1276	9.91209
191	Z-Control	z-control	PEG-linker - 06	7.68412	9.37912	7.40734	8.10622	7.70428	9.48121	7.59166	9.19657	7.57143	10.5436	8.11821	9.42278	7.22882	9.28642	7.22882	7.22882	7.22882	7.78374	8.454	8.21991	7.66729	7.22882	7.22882	7.22882	8.6306	8.23386	10.1491	8.00938	9.50792	8.8715	7.22882	9.53599	7.22882	7.22882	9.67484	8.61484	7.22882	7.22882	7.99214	10.0655	7.22882	7.72428	7.22882	8.48315	7.22882	7.92914
192	Non-human	non-human-aGal	Galilli - 21	14.3973	15.6947	16.1836	15.3418	16.2806	13.075	15.2195	14.8903	14.243	15.563	16.5884	15.4937	14.9322	16.5726	14.9346	15.3427	14.3434	15.8178	16.5075	16.513	12.9978	16.5882	13.6753	16.3358	13.7855	15.1781	17.4054	15.9943	15.7176	17.1393	16.5317	16.9016	16.2918	16.2025	15.1642	17.5057	14.8846	14.9892	16.0805	16.0797	15.5805	15.5265	15.9015	16.396	15.7916	16.6787
193	Human	Blood Group H	6'Neu5Ac-LNF V - 12	7.22882	7.8275	8.60503	8.85892	12.1509	7.22882	8.52956	11.7836	9.20105	8.01881	10.5756	7.73497	10.4691	11.1841	10.7954	7.22882	9.5405	7.22882	9.14197	8.83565	12.6785	7.22882	7.22882	8.22824	7.22882	8.06835	11.8342	7.64256	7.86965	9.56448	14.076	9.21113	7.22882	7.4605	9.04105	9.06712	9.85875	10.0813	9.06295	10.5325	7.22882	7.592	7.82678	10.942	7.22882	9.75921
194	Human	Lewis+Sia	Fuc, 3'Neu5Ac-LNnH-APD-HSA - 12	7.22882	7.22882	7.22882	7.22882	7.22882	7.22882	7.80253	8.50975	7.22882	7.22882	7.22882	7.69674	8.7382	7.40471	7.22882	7.22882	7.22882	7.22882	7.22882	10.952	7.22882	7.22882	7.22882	7.78024	7.22882	7.22882	8.48551	7.22882	7.3811	7.65969	7.22882	7.86228	7.22882	7.22882	7.22882	9.79898	7.22882	7.61868	8.64216	8.80295	7.22882	7.22882	7.22882	7.93257	7.22882	7.22882
195	Human	carb-Sia	3'Neu5Ac-3-FL - 07	8.40934	8.38492	9.02602	7.93774	16.0369	8.22769	11.6007	10.8429	7.22882	9.30599	9.66871	8.25687	9.13763	12.3425	8.15581	12.3344	7.94176	8.94088	12.3695	13.7555	7.79071	7.34889	7.22882	9.27467	7.60139	11.0617	15.6077	10.952	10.9281	11.0753	11.0844	13.1551	7.83127	7.98576	7.22882	14.9534	11.9991	10.1973	7.22882	12.1003	10.0812	9.7666	11.5577	15.0553	9.90683	11.5872
196	Human	N-linked	GlcNAc-Man5 - 03	7.5469	8.08292	7.64117	9.2267	7.74963	8.44811	7.77749	9.21673	7.22882	10.2049	8.63623	8.91241	7.22882	10.2417	7.22882	7.22882	9.63012	7.22882	9.6974	8.29973	9.64077	7.76622	8.18498	8.85189	9.71298	7.22882	11.0515	9.01023	9.76955	8.99181	7.84464	10.0333	7.22882	9.25052	8.28631	11.5506	7.22882	9.01309	9.13742	10.9827	9.53589	9.1734	7.22882	10.7747	7.22882	9.74061
197	Human	N-linked	GlcNAc-Man3 - 02	7.78302	8.91868	7.22882	9.46164	7.22882	9.06438	7.22882	9.88638	7.22882	9.43077	7.34003	9.86511	7.22882	10.2963	7.57256	7.22882	9.50635	7.22882	9.31259	8.43621	9.55321	7.22882	7.71306	8.27242	10.0959	7.22882	11.0474	8.17691	10.0158	8.30719	7.22882	10.676	7.22882	8.94318	7.22882	11.4886	7.22882	9.41855	7.22882	11.036	8.54737	8.36248	7.22882	10.3291	7.22882	9.36518
198	Human	N-linked	LacNAc-Man5 - 02	9.13095	9.61732	9.34785	9.24984	8.81631	9.42911	7.80236	9.51629	7.92697	9.6555	8.90687	9.87079	8.01422	10.1918	7.64484	7.22882	9.84136	8.83027	10.1762	9.89745	9.83161	8.20982	8.26665	9.29007	10.2994	7.48444	10.4728	8.91699	9.63714	9.57764	8.3735	10.6921	8.05486	9.25144	8.35686	11.4443	9.51662	9.79819	9.85736	11.4511	9.14032	9.65318	7.22882	10.5495	7.49292	9.9343
199	Z-Control	peptide	Ac-S-Thr-S-G - 18	11.5297	11.6567	13.487	12.883	13.8524	11.0881	12.589	13.6297	12.1501	12.6675	12.4965	11.9022	13.066	14.4302	13.6335	10.2082	12.2207	13.291	12.6938	12.022	13.3243	12.3249	8.96424	14.38	13.951	14.0328	13.1095	14.1286	17.5214	14.2893	13.0456	13.9732	10.8997	10.3892	12.6547	12.1718	13.636	12.8275	14.4041	15.3027	12.1567	14.0332	11.6294	12.9744	13.0753	13.087
200	Human	Lewis	LeA-LeX - 21	12.7396	11.4537	8.51954	8.31682	9.57328	8.53065	12.5944	9.39658	8.04699	10.9596	9.97014	8.96828	11.2691	9.81675	11.3121	9.90309	8.76751	10.034	8.95041	12.384	8.40738	10.6668	8.75458	9.26085	10.9825	7.44897	12.2756	9.24377	12.4421	12.3235	7.22882	12.3942	8.42486	8.07625	7.4407	11.2465	9.40068	11.0609	13.243	10.7128	7.22882	9.25966	9.80676	12.8421	10.0253	12.6761
201	Human	carb-Sia	3'Neu5Ac-LNnT - 09	11.0396	7.68287	9.12354	8.9701	8.49649	7.54365	9.61853	10.3844	10.6082	9.26926	8.58377	11.116	9.26937	10.3202	9.52947	7.96353	8.30784	12.3795	10.7619	9.57419	8.49242	7.61717	7.22882	9.47173	9.35368	8.43321	11.1052	10.8535	9.88438	8.82083	9.81759	12.6905	9.32413	10.2926	7.22882	11.3949	9.13465	12.0963	10.9829	11.0174	7.22882	8.72971	7.22882	8.80532	9.65803	9.25625
202	Human	GAG	Hep-N-acetylated	7.42563	9.31764	7.22882	8.54921	8.17505	9.56537	7.22882	9.60838	7.22882	10.2028	8.07699	9.54754	7.22882	9.89345	7.22882	7.22882	7.89148	7.82509	9.1451	8.0266	9.20103	7.22882	7.22882	7.92455	10.0365	7.22882	10.8777	8.128	9.49551	8.48465	7.22882	9.76425	7.22882	7.73787	7.22882	9.85098	7.22882	8.53583	7.88834	11.1775	7.22882	7.91505	7.22882	10.0076	7.22882	7.22882
203	Human	GAG	Hep-5000 - 01	7.82042	8.52832	7.80737	8.39464	8.64924	8.75603	8.18881	8.96479	7.7969	9.3589	8.62039	9.39841	7.34003	9.39458	7.55661	7.22882	7.22882	7.71574	8.04271	8.35056	7.22882	7.22882	7.22882	7.22882	8.25431	8.21582	9.30784	9.00904	8.97389	8.89865	7.8402	8.01598	7.22882	7.22882	7.50568	10.6213	7.22882	7.22882	7.95563	9.91132	7.22882	7.22882	7.22882	8.60563	7.22882	7.22882
204	Human	N-linked	Man6 - I - 04	11.0244	8.10293	7.9421	8.0073	8.01977	8.18033	7.22882	8.5604	8.08292	8.74254	10.0456	8.14143	7.22882	8.91865	7.78644	7.22882	7.22882	7.22882	8.14345	8.26591	8.01507	7.22882	7.22882	7.22882	8.30053	7.88171	8.89359	7.72448	8.35259	8.18716	7.97197	9.6521	7.22882	7.78575	7.22882	9.34356	7.46704	7.22882	8.32025	9.18836	7.9916	9.76858	7.22882	9.2379	7.22882	7.22882
205	Human	Lewis	3'-sulpho-LeX - 15	9.58448	8.20524	10.5242	10.3996	9.98202	8.11953	14.735	8.56045	8.90427	9.16446	10.763	10.0583	8.76572	10.8925	9.68792	7.22882	8.47304	10.4824	12.6503	11.4969	9.90404	8.75196	7.22882	9.93028	11.2718	10.1389	11.0926	9.38993	13.1544	13.1683	10.187	13.3823	9.47995	8.21678	8.46359	9.24895	8.77088	10.0648	11.3086	14.4341	11.5531	10.6277	7.22882	10.4138	8.26793	10.4425
206	Human	GAG	Hya9 - 03	12.7953	15.1852	14.3885	14.2625	15.328	11.4604	15.4745	13.2318	14.5033	13.4888	15.85	13.603	13.47	14.3939	13.5246	13.5575	14.3472	15.2905	15.7136	15.5043	14.1149	14.1975	11.0728	15.0627	12.4172	12.2757	15.0842	15.3956	14.3546	15.8141	14.7081	14.9116	14.9871	14.5877	14.3188	15.6087	15.9686	13.8563	15.3947	14.3658	13.1557	14.7508	13.7418	14.7454	15.0874	13.899
207	Human	Lewis	3'-sulpho-LeA - 15	11.5902	7.87101	13.2722	9.99625	11.0494	7.48385	11.3396	7.22882	7.22882	9.18497	9.60012	7.22882	7.55338	12.2662	8.42906	10.4611	9.4524	7.22882	7.90451	13.238	10.8247	11.9795	7.22882	11.7277	9.29544	9.51175	9.21131	12.0592	11.2899	14.5403	11.8263	11.9169	7.22882	11.7408	13.7895	9.97431	7.22882	13.0118	13.8417	13.8906	10.1373	9.67972	7.22882	11.305	10.6178	12.951
208	Non-human	non-human	Gala1-2Gal - 13	11.2317	14.024	14.0543	13.2148	14.5779	9.8097	13.9066	14.0381	12.5396	13.9165	14.957	13.499	14.7461	16.1351	11.3331	13.7903	13.1956	13.349	16.7327	15.1382	12.8062	14.8776	12.4033	11.9245	14.0652	14.8613	15.4743	14.4372	13.1801	16.0111	16.1324	15.3249	15.5607	15.0782	12.5214	16.5912	14.1866	13.9522	12.6641	13.5171	15.2698	10.2486	12.9119	13.8583	14.5263	14.0228
209	Human	Lewis	6'-sulpho-LeX - 08	10.5217	8.72917	11.9776	11.9082	11.2672	7.22882	13.587	9.91884	7.47363	10.7028	11.3667	9.2519	15.2051	11.9765	10.0931	11.6526	10.4685	11.619	12.1584	14.0528	9.58246	9.44536	9.05887	11.6272	9.36133	10.8555	11.3925	12.4672	12.568	13.2982	12.6217	12.3824	12.4869	9.56238	10.8418	13.0542	12.5001	11.4242	12.9511	13.3468	11.736	11.6878	7.22882	11.1488	11.5352	9.47691
210	Human	GAG	Hya8 - 03	12.8343	13.6961	10.7584	13.6279	12.1947	9.49379	13.81	13.6653	13.3301	13.5108	14.8072	13.2356	12.8397	13.6618	11.6224	13.4906	13.7501	14.2416	15.4943	14.9755	12.0285	12.6582	11.9511	14.9561	11.8092	11.8381	15.7299	12.5635	13.1691	16.0349	14.3834	14.6124	12.1003	12.3515	12.8931	15.2875	13.1678	13.4686	13.8908	13.9339	13.4704	13.3921	11.5198	13.9822	12.2515	12.4817
211	Human	Lewis	6'-sulpho-LeA - 16	13.2412	10.6779	14.2916	11.0211	14.938	9.45296	11.6198	11.1515	7.22882	11.5914	11.2974	13.2168	14.5366	13.4536	10.4909	13.6893	12.3242	9.06462	11.9225	14.603	11.5152	15.0147	7.97526	14.4035	8.41329	10.7071	13.3704	12.7471	12.2478	15.6203	14.2685	12.9172	12.1602	13.1216	14.5017	14.0578	10.5137	13.543	13.9922	17.2242	11.4157	11.2401	7.22882	12.0856	12.7289	12.6613
212	Human	Blood Group H	MSMFLNH I - 11	9.97019	9.94602	10.632	8.00208	8.67646	7.22882	9.0274	9.99774	7.22882	8.03047	7.57902	9.01509	7.92455	9.93176	7.22882	7.22882	9.76196	11.3539	11.362	8.84794	9.34987	8.38026	8.35358	8.9996	7.22882	7.6994	10.1949	9.27604	9.2896	9.83429	9.65515	10.7788	9.12282	9.47481	9.57602	9.09568	7.22882	9.91155	10.8465	11.9827	9.52518	9.27965	7.46704	10.0784	8.96657	9.4601
213	Human	Blood Group A	A-LeB hexa - 06	9.85058	11.3964	11.9997	11.8494	8.06344	9.49322	10.7635	12.6119	8.37936	12.6523	8.13509	11.2649	10.2499	13.1926	9.25687	7.22882	9.52947	7.22882	12.9658	8.93435	9.4464	7.22882	7.9579	7.58339	9.73328	7.36947	10.8782	10.3503	9.24519	8.34165	8.65678	10.3753	9.248	13.6521	7.71526	11.4874	8.35804	9.32611	12.1691	12.5594	9.25731	9.59166	10.217	12.4855	8.81642	11.1092
214	Human	N-linked	Hybrid-M5N4B - 03	8.40663	9.4275	9.93942	9.85662	9.37148	9.32176	8.75504	10.0581	8.13209	9.85098	9.25111	10.0982	9.01444	10.7456	8.27125	7.54772	9.43661	8.38743	10.5058	9.25695	9.26853	8.09093	8.06451	8.15704	9.17124	8.02243	10.5317	9.92512	9.58269	9.36148	9.5022	10.9018	8.22818	10.1331	8.09748	8.95646	7.22882	9.57841	8.80467	11.2702	10.1763	9.32622	8.55213	10.2869	8.22814	7.6853
215	Human	Lewis	MSMFLnNH - 09	9.13267	7.9018	12.7734	10.1511	7.93692	8.87135	7.22882	7.5491	12.7559	10.8292	8.55167	11.1156	9.66095	10.0398	7.22882	8.1274	10.7748	8.89005	9.00926	9.13837	9.41978	10.2831	8.88436	10.4842	11.2794	13.6414	9.84451	10.5198	9.76702	12.6285	9.42528	9.6368	9.68919	12.619	10.4937	12.2901	9.25555	10.6065	10.5134	10.4539	9.10845	10.2476	7.22882	8.48018	9.99245	9.34318
216	Human	carb-type1	iLNO - 06	7.70659	7.82868	9.06368	8.81203	10.279	7.34003	7.22882	9.68885	8.18353	7.22882	9.83605	8.49169	7.73839	9.80141	8.0816	8.22243	9.81765	8.39966	10.0693	8.42436	10.8094	9.53571	7.22882	8.17922	8.09613	7.3753	12.2962	9.23507	7.79071	12.1462	14.6607	9.13095	9.35156	9.05447	9.62896	8.83141	10.1493	9.01959	9.42221	10.921	10.0282	7.91097	9.08824	9.37331	8.54338	7.76124
217	Human	Blood Group H	MFLNH I - 11	7.51738	7.22882	7.61335	9.13086	9.96767	7.22882	7.48385	8.62785	12.5012	7.22882	9.34388	9.98542	7.22882	9.83963	7.22882	9.59658	9.44578	9.59695	9.26253	10.5339	10.6503	10.0913	7.22882	8.97583	9.87036	9.16175	12.9258	7.65198	8.71239	12.0726	14.4522	7.94739	7.84464	11.8897	11.5928	9.26765	9.92001	8.73672	9.34595	10.6794	7.22882	9.45759	7.22882	9.59597	7.46378	8.17698
218	Non-human	non-human-aGal	alphaGal-6-deoxy - 11	13.3856	14.8591	15.5455	14.6324	15.3214	12.2297	14.6517	14.2305	13.4531	15.5522	15.9152	14.3835	14.5363	15.2142	14.3834	14.3778	13.6941	15.0699	15.1578	16.1329	12.3792	15.58	12.9477	15.8036	13.6516	13.7749	16.5523	15.6545	15.4735	15.9916	15.437	16.178	15.2726	15.2148	13.9788	16.9893	15.0909	14.4444	15.5398	15.815	15.7841	13.8391	14.8774	15.358	14.4598	16.1746
219	Human	Lewis	MFLNH III - 14	10.9485	9.05061	14.5297	13.2414	7.22882	10.5757	10.6586	9.641	13.7501	11.7843	10.3263	11.0256	12.4392	12.3707	7.89161	7.22882	12.0679	10.7854	9.08449	10.0051	11.9776	11.8861	10.8581	12.1785	13.7742	14.6753	10.1329	11.6997	13.584	14.0529	9.80644	12.2709	12.0163	14.0743	12.4131	14.7071	11.743	12.4581	12.9824	12.4288	12.5413	12.6157	7.22882	8.89395	11.9288	11.4365
220	Human	Blood Group H	TFiLNO(1-2,1-2,1-3) - 04	7.22882	9.75046	8.46933	9.09205	9.53805	8.95574	7.90296	10.9538	9.10162	9.14927	10.1801	9.33732	7.90687	9.95135	7.61854	7.5085	8.22014	7.76059	11.8561	13.0291	8.83906	7.62499	7.22882	8.34071	10.4306	8.05796	11.0925	7.7406	9.15114	9.39315	9.56717	9.08335	8.50015	9.8747	8.42092	14.1219	8.05853	8.1533	8.41417	10.5198	10.9829	8.46294	7.22882	10.2127	7.22882	11.5762
221	Human	Lewis	LeC (dimeric)-Sp - 16	12.1654	13.558	15.673	15.2351	13.3402	13.3865	12.9199	16.0249	15.4305	16.35	14.3325	14.5916	15.1447	14.1665	12.5665	10.7279	12.6484	14.9781	15.6203	15.9703	12.7767	15.6339	10.909	14.6196	15.097	15.8232	13.962	14.895	13.6537	17.1396	12.6822	16.7701	15.5291	16.822	14.147	16.9608	14.2857	14.5003	15.9352	16.8042	14.5325	13.2293	13.7551	15.0441	15.578	13.5581
222	Human	carb-Sia	3'Neu5Ac(9Ac)-LacNAc-Sp - 04	10.5952	11.2728	9.123	11.7459	10.1702	9.86099	12.3245	12.4967	9.28813	12.3394	12.4175	10.4141	10.387	12.9774	7.67695	11.6807	9.55837	11.7547	12.969	12.7278	10.8713	11.8514	8.60369	12.9515	11.5575	12.0217	12.0388	12.7611	13.2359	12.6524	11.263	13.1351	10.7191	12.0868	10.8506	12.3311	12.3349	12.1003	12.9596	13.2323	9.36259	10.967	10.8347	11.7158	11.6888	7.95834
223	Non-human	non-human	Bdi-g - 06	10.3417	11.0515	12.4368	12.097	13.1306	10.9802	11.3393	14.6914	11.4964	13.2653	14.7463	13.5724	13.2324	12.9323	11.2483	12.7666	10.3914	12.2948	15.0719	14.5115	11.2519	12.5823	11.4138	13.1414	11.5729	12.1726	15.1677	12.5181	14.1494	15.9774	13.25	14.6014	12.0613	13.0833	12.8215	15.1923	12.6598	11.9439	13.6607	14.1595	12.6953	11.0635	13.7694	11.8899	12.1525	13.0912
224	Human	Carb-Gal	Lac-C5 - 14	14.1308	15.2592	15.365	14.0478	15.8486	14.5558	15.8135	14.905	14.6856	16.1891	16.1689	15.0263	14.162	15.687	13.3932	14.2097	13.1693	13.4605	16.6674	15.6051	14.3824	15.8999	12.959	15.3504	13.3538	14.0579	16.6928	15.664	16.2853	17.2993	17.5787	15.7491	14.9385	15.7026	14.557	15.9947	16.6611	13.6272	16.9806	16.269	14.3718	15.1947	14.7685	16.1009	15.908	16.0951
225	Human	carb-Man	Mana1-6Man-a - 04	10.5678	13.0107	13.8314	13.697	12.0737	8.15925	12.9514	12.5111	10.2598	11.5397	12.7349	13.3777	12.5186	11.9518	9.50175	12.4573	9.4324	12.0096	12.8501	11.1585	10.1384	10.9269	7.3811	13.8415	16.0842	13.4445	12.6189	13.6136	12.3186	15.3815	13.1985	14.6736	9.54883	9.54806	9.91463	11.3824	12.3167	9.4479	13.4131	11.3958	10.0463	11.9097	11.5588	9.92274	9.97087	11.1706
226	Human	Blood Group B	B tetra type 1-Sp - 16	13.1342	11.4832	12.5838	13.7826	10.2868	11.7439	14.8042	13.2524	12.5996	15.47	15.2042	13.0215	14.8494	12.1634	11.817	12.568	12.0384	15.62	14.888	15.3812	10.6781	15.7028	12.1751	11.3215	13.6175	11.61	12.3042	15.2665	13.4037	14.7455	13.5029	15.8567	12.2574	13.4165	11.6634	10.5787	11.3951	12.5665	15.6784	13.1777	12.7724	9.7571	15.2067	12.6751	14.5108	14.6756
227	Human	carb-type 2	LacNAc-Sp - 06	10.5746	12.0901	11.7157	12.6293	11.37	11.3185	14.5819	11.5827	11.0755	13.0012	12.8395	10.9932	10.7942	12.9522	11.0264	12.8076	9.34987	11.3065	11.965	13.3788	10.8743	13.1012	9.52765	12.2494	11.6191	12.7349	13.0919	14.158	13.6676	13.3562	14.3314	12.4791	11.4456	11.7892	9.35544	12.2799	12.4012	11.9573	13.8072	13.4232	11	11.6925	11.9343	13.7156	11.535	9.2569
228	Human	carb-GlcNAc	LNT-2-Sp - 15	14.7445	15.3529	15.4701	14.0777	15.4637	13.4768	14.9765	14.3777	15.0408	14.7124	14.3949	15.0653	15.0658	16.1893	13.501	14.6068	13.7058	15.4253	16.5182	15.9429	14.2906	15.5106	12.8241	15.1037	14.0762	13.1928	15.5998	14.714	15.2834	17.2179	16.3099	15.8737	15.4705	14.8859	13.9064	16.1104	15.9083	13.3188	15.8082	15.3234	15.0917	15.404	14.8705	15.0048	15.9648	14.6468
229	Human	glycolipid	GD1a-Sp - 05	12.2834	8.20524	10.2417	8.8884	7.52399	8.08292	7.6042	7.60606	9.79564	10.9567	7.42043	8.93087	7.22882	10.385	7.22882	11.7871	9.3404	12.2817	10.3254	12.2409	10.4764	9.29542	7.99053	7.22882	9.68878	13.3072	10.4469	10.7372	9.72772	12.6202	12.1232	11.8881	11.1866	9.67006	12.1849	12.6893	13.172	7.52148	11.1572	10.5124	10.9385	9.34588	9.06089	13.0509	9.82073	9.98004
230	Human	carb-Sia	6'Neu5Gc-LacNAc-Sp - 05	9.64066	11.8863	10.0327	8.39725	10.9012	8.16287	8.59835	11.5138	8.13016	11.972	12.3165	9.29275	7.95684	11.6876	10.1852	9.99454	9.59867	10.9833	11.3447	12.0297	9.99785	10.2869	8.50597	9.29634	10.0199	12.0142	11.5557	11.5014	10.6469	12.0477	13.6567	11.5054	10.8755	10.6702	8.06286	11.9756	12.7307	11.2036	12.4823	13.1748	10.5215	10.3638	10.1367	10.9324	11.2402	9.73409
231	Human	glycolipid	SSEA-4-Sp - 05	12.9668	15.2009	15.6557	14.2599	15.3645	10.2459	14.3432	15.7175	12.9192	14.9564	15.3631	13.9725	16.1792	13.9582	11.6391	15.5003	15.3768	14.506	17.0555	16.8615	14.9356	16.0831	12.9195	15.41	12.8952	14.3651	15.7651	14.8771	16.7271	16.3605	16.4962	17.6982	16.0665	13.7124	15.9981	17.0131	15.9085	12.9386	15.3385	16.2116	14.3801	15.7015	14.63	14.8647	16.2231	14.7467
232	Human	carb-Sia	3'Neu5Ac(9Ac)-LacNAc-Sp - 10	11.3809	10.5309	10.9736	12.5716	11.5665	10.2539	14.0558	12.5251	9.78844	12.0639	13.8497	9.51681	11.8073	14.4274	7.73795	13.0353	9.77226	12.688	12.7487	13.1613	11.1139	12.7965	9.96435	13.9357	11.4316	13.8767	13.0176	13.3465	14.3974	13.0017	12.2765	13.2014	10.9412	11.5125	14.3422	12.3676	12.5553	12.5487	13.6677	12.7224	11.2511	11.8579	10.7446	11.9379	12.4934	10.716
233	Human	carb-Sia	3'Neu5Ac(9Ac)-LeC-Sp - 12	12.1733	13.5536	15.6483	15.2612	13.2873	13.1801	13.6757	15.8523	15.7455	15.7832	14.8036	14.4421	14.8943	15.1535	13.0468	13.0172	11.1959	15.2699	15.7614	15.9137	12.716	15.9132	10.5253	14.7269	14.9277	16.176	14.6405	14.9461	13.2845	17.3618	13.2799	16.8678	15.5151	17.0253	15.5151	17.2989	14.2768	14.4247	16.2272	16.9366	14.3918	13.784	13.8033	15.2066	15.6348	13.762
234	Human	carb-GalNAc	LDN-Sp - 14	14.7552	14.3976	16.0055	14.7435	14.791	14.5318	15.3705	14.8669	13.4619	15.0292	16.0907	14.0646	15.8894	16.3953	13.9084	13.5695	12.8201	15.571	15.865	16.175	13.1046	14.3304	12.1104	15.7098	15.0989	15.7665	15.6114	15.2339	15.1524	15.4317	14.1583	16.0192	12.6845	15.6109	14.1821	16.7142	15.0516	14.9018	15.1636	15.9158	12.9189	14.8255	13.4664	15.2154	13.9951	14.8257
235	Human	Blood Group B	B tetra type 2-Sp - 07	13.4834	12.5693	9.83767	13.6915	8.77381	11.8096	15.1147	11.7464	12.8087	15.2969	15.4102	12.759	16.5435	12.8058	12.4761	13.4006	12.1359	15.836	12.091	15.1101	11.2906	15.6992	12.696	9.99595	13.6976	11.0085	11.6859	15.6701	13.6993	12.2286	10.2985	14.2347	14.4094	13.9021	12.6691	12.3337	11.5773	10.2388	16.2598	14.3918	12.1798	11.7422	15.6618	13.3299	14.7771	14.681
236	Human	glycolipid	GD1a-Sp - 10	12.4846	9.45376	11.1314	9.82698	8.67349	9.26364	8.27177	9.33276	10.8526	11.6032	8.52237	9.42656	8.54455	10.602	7.91259	12.0865	9.12173	12.6091	10.7375	12.5585	9.85307	10.6662	8.85619	9.40439	10.4768	13.7924	11.4748	11.6805	10.2353	13.1586	12.1825	12.4333	11.8494	10.435	12.538	13.1059	13.2652	9.36659	11.7043	11.2804	10.5714	9.65891	9.98132	13.5489	11.0699	9.3501
237	Human	peptide-GlcNAcb	Ac-S-Ser(GlcNAcb)-S-G - 24	13.0376	15.25	15.149	13.7379	15.7077	12.9343	14.0443	15.643	15.4211	14.1647	14.5768	13.7453	15.4193	15.8999	13.8141	13.9749	12.4108	15.424	15.7371	15.7712	12.0201	15.4247	11.3344	15.5645	15.2147	14.9354	15.6756	15.3421	14.6783	16.9506	16.1751	16.033	15.1387	16.9849	14.528	16.5577	15.2745	13.3485	16.298	15.8907	16.2056	13.8683	14.2055	16.1489	14.8577	14.1821
238	Human	carb-type 2	LacNAc-Sp - 15	11.4127	12.7921	12.7103	13.1307	12.3325	12.107	14.5743	12.0411	11.8329	13.6064	13.1922	11.4319	11.7327	13.4977	11.6989	12.9877	9.40315	12.1179	12.8042	13.7823	11.9109	13.3846	10.2305	12.7704	12.8908	13.3425	13.9645	14.3491	14.2542	13.9848	14.452	13.1669	12.3855	12.9073	10.6736	13.1311	13.0615	12.801	14.1453	14.321	11.864	12.6256	12.2482	14.2336	12.4187	10.782
239	Human	Lewis	LeC (dimeric)-Sp - 06	11.7917	13.1408	14.7827	14.6602	13.1219	12.894	12.676	15.593	14.9599	16.0234	14.055	14.1099	15.0226	13.4836	11.8726	10.5425	10.75	14.7046	15.3209	15.8178	12.2253	15.3785	9.36751	14.4276	14.4582	15.3518	13.7734	14.6712	12.4382	17.1995	12.3508	16.5609	15.2382	16.3839	13.6227	16.3666	13.8446	13.8474	15.8049	16.4586	14.1333	12.9843	13.4516	13.9661	15.296	13.3143
240	Human	Carb-Gal	Lac-C5 - 05	14.2037	15.2201	15.2961	14.223	15.7016	14.645	15.7543	15.0728	14.7571	16.2871	16.2132	15.0428	14.0877	15.6177	13.4648	13.8899	13.1093	13.5582	16.4917	15.2054	14.457	15.7535	12.9528	15.1267	13.4498	13.7918	16.4746	15.4857	16.1892	17.0829	16.9329	15.3653	14.6002	15.2366	14.2962	15.4937	16.3198	13.6037	16.0959	16.0323	14.9255	14.6667	14.4319	15.9369	15.5853	16.3856
241	Human	glycolipid	SSEA-4-Sp - 12	13.399	15.1944	15.7192	14.3193	15.3771	11.0272	14.4756	15.653	13.4604	15.2	15.5148	14.0138	16.4068	14.0224	11.9446	15.5643	15.4199	14.6558	17.1485	17.0226	14.8355	15.9854	12.9008	15.4584	13.7937	14.4738	15.8477	15.06	16.7668	16.4975	16.2086	17.9453	15.8831	14.2095	15.3573	17.0697	15.7261	13.3548	15.2029	16.1421	15.0804	15.7212	14.5083	14.995	16.1553	15.2192
242	Non-human	non-human	Bdi-g - 16	12.7121	12.7059	14.735	13.8269	14.7913	12.38	13.9523	15.519	13.2612	15.3295	16.0239	14.2007	15.0382	14.291	12.9614	13.797	12.9041	14.0375	15.7055	15.3292	13.0049	14.314	13.186	13.6401	13.7132	13.4163	16.3347	13.7629	15.4027	16.35	14.3456	15.5678	12.9748	15.1438	14.3401	16.1144	12.9489	13.5058	14.3691	16.1607	14.334	13.7085	14.2704	13.0857	13.5357	15.4903
243	Human	Blood Group A	A tetra type 1-Sp - 15	15.164	15.1495	14.8104	14.3123	11.6194	13.0214	15.0602	13.8615	11.5102	14.5281	10.2298	13.2619	14.7692	14.9714	12.5771	8.71447	9.1187	12.424	16.2797	15.2965	11.221	13.3982	7.83029	11.74	11.4791	10.7749	12.9667	14.0918	10.2022	14.7369	12.0795	15.9635	11.4605	15.711	10.917	16.3153	10.7356	13.0183	14.63	16.7471	10.4427	10.5158	13.7835	13.6069	12.8816	9.98664
244	Non-human	non-human	Forssman Tetra-BSA - 05	14.5737	14.8936	15.7411	15.0549	15.1937	12.7684	14.7504	15.7011	14.2817	15.6504	16.7383	16.1181	14.1585	16.3923	12.773	13.5863	13.8623	13.298	16.3657	13.4505	14.8314	13.3208	14.3949	14.2813	14.5483	11.6932	15.8962	12.5921	15.1017	14.9585	14.5366	16.0622	14.9598	13.6449	12.8562	16.0692	15.4502	14.1441	14.9741	15.9581	14.2903	12.8337	14.3694	16.1931	14.8766	14.3491
245	Z-Control	z-control	BSA - C5 (Alkyne) - 10	7.22882	9.20041	8.16848	8.89269	8.88566	8.24181	7.47021	10.036	7.36192	11.1907	9.08621	10.1507	8.14143	10.3428	7.22882	7.22882	9.23695	10.0707	10.9086	8.88755	9.97424	8.07057	8.07529	8.11124	9.72046	7.93631	10.8124	9.69542	10.3178	9.35873	8.71394	10.9494	8.40257	9.39473	9.16829	11.0483	10.6817	9.61855	9.52495	11.3706	10.6036	9.88334	7.22882	10.3984	8.55672	11.6025
247	Human	glycolipid	GD3-Sp - 08	13.5338	9.99691	10.811	13.2385	10.0605	9.37412	11.1355	12.1684	11.7842	11.2384	11.417	11.947	12.8995	11.6308	11.3095	12.5127	10.2876	9.26102	12.3576	13.4571	8.33946	12.8234	11.0621	11.1513	11.3904	9.50904	12.2973	12.2575	12.6211	13.8909	13.4228	12.1326	10.5667	11.6572	11.4005	12.3696	11.9555	11.8397	12.1848	12.1977	10.6084	13.1529	11.1919	13.9146	10.2551	12.2872
248	Human	Blood Group A	A tetra type 2-Sp - 17	15.8594	15.2432	15.9266	15.0109	10.361	14.1253	15.6016	14.4675	8.76398	14.9782	9.66348	13.8963	15.4294	16.0518	14.1132	10.9725	10.5243	10.362	16.7857	11.8018	12.537	11.3625	9.69938	9.91656	11.5465	9.75206	13.9609	15.3118	12.467	11.9033	13.7442	12.1361	13.1036	16.4898	14.1987	16.9166	13.2359	10.5313	16.3703	17.1895	11.7841	12.522	15.0707	14.7234	13.6412	11.4862
249	Human	carb-Sia	6'Neu5Ac-LacNAc (dimeric)-Sp - 13	10.9846	12.3958	10.6017	13.5995	10.3045	11.9952	14.3662	14.7819	11.5705	11.5913	11.7615	13.1038	12.2714	14.3606	10.3674	12.7817	10.192	12.657	13.3566	13.1096	10.4109	13.2646	10.0627	11.5366	13.5999	11.5883	12.4051	12.9519	12.6932	13.0768	12.8439	12.2295	11.4907	12	11.645	12.6449	11.3957	12.0421	12.1276	13.564	11.2029	11.3476	9.95298	13.4121	11.1735	11.4387
250	Human	glycolipid	GM3(Gc)-Sp - 14	14.0021	10.8366	12.7355	12.336	12.4186	13.5155	14.4596	13.277	14.7588	13.4795	12.9963	13.2105	10.5203	15.1849	10.2388	13.7473	10.7859	10.9812	14.702	14.8292	12.3944	15.4137	10.5751	13.4355	10.9883	15.0166	14.0442	13.1828	14.516	15.8745	15.57	14.8901	14.7679	11.4087	11.8989	15.9378	13.4272	11.1832	13.6415	15.0509	13.6507	13.6078	14.1303	14.8962	12.2437	11.7612
251	Human	carb-Sia	3'KDN-LacNAc-Sp - 05	14.3459	15.3883	14.6676	11.244	14.6726	13.265	13.8317	13.7694	13.7733	11.9702	13.3136	14.0537	13.1224	12.9681	12.1797	12.0044	9.79461	14.1263	15.6268	14.7902	12.9579	12.0632	10.9142	12.6873	14.8463	14.3756	13.144	14.406	15.0178	14.5153	14.8301	13.2269	12.175	15.7317	9.6416	11.2187	12.479	11.3451	13.5932	13.1878	10.9153	14.5228	14.0104	13.012	13.0462	11.1902
252	Human	carb-GlcNAc	GNLacNAc-Sp - 06	12.0111	12.6161	14.4998	13.7497	13.8145	12.5348	14.588	12.6044	11.1128	11.9242	11.2865	13.4606	12.7058	13.6971	11.2969	12.3272	10.3907	13.0365	14.703	13.8724	10.9899	13.8797	10.465	11.9181	12.1167	12.7114	13.4087	13.2349	13.3223	16.3038	12.4226	12.3677	13.3839	12.7452	11.4036	12.217	14.6017	12.8998	15.3309	13.5971	10.9843	12.099	11.1534	12.0783	12.664	11.5611
253	Human	Blood Group A	2'F-A type 2-Sp - 05	13.7008	12.7036	14.8785	13.6207	11.4765	12.2175	13.9958	13.3293	7.22882	13.4326	7.7248	12.1684	13.8513	14.304	11.6946	7.22882	8.29072	10.1535	15.0333	7.22882	9.25471	7.63278	7.22882	7.22882	8.51576	7.52431	10.8004	14.0024	9.3498	8.98846	12.2995	12.5998	7.22882	14.7755	12.5757	13.9321	11.8925	7.22882	16.1264	14.1866	10.1075	8.50459	12.9069	13.5007	10.9262	12.0575
254	Human	glycolipid	Gb4 tetra (P1 tetra)-Sp - 15	13.4402	14.3977	15.4838	14.8509	15.6726	11.7126	14.2215	15.641	13.8398	15.0096	15.3077	12.8588	16.0749	16.7428	12.9547	15.8265	15.787	14.3167	17.0018	17.1016	14.817	15.94	12.7451	15.4218	12.3444	14.4252	16.2556	15.787	16.8924	16.6273	16.085	17.844	16.7185	13.7648	14.5547	16.7282	16.2794	13.7334	15.6605	17.119	13.748	15.0505	14.6676	15.495	16.1376	15.1215
255	Human	carb-GlcNAc	GNLacNAc-Sp - 16	13.1554	13.6052	15.2816	14.3035	15.1595	12.7571	14.799	13.6996	12.7982	13.2479	12.4131	13.4401	13.8509	15.0153	12.5408	13.2692	12.35	14.0603	15.7181	14.9079	12.283	14.6413	11.8992	13.8182	13.1373	13.6643	14.7625	14.5733	14.3544	16.5842	14.1829	13.5532	14.6286	13.4613	12.8897	14.448	15.587	13.5171	16.0626	14.3289	12.6842	13.805	12.4055	13.3365	13.5996	13.221
256	Human	carb-Sia	3'Neu5Gc-LacNAc-Sp - 06	11.2076	9.52907	11.2544	11.235	10.2155	9.1411	13.246	11.7594	12.0916	10.014	11.9642	9.13818	8.76292	12.7817	7.22882	11.6863	9.45067	11.013	12.1403	12.3305	10.6247	11.8469	8.398	12.7193	10.4693	11.9235	11.0764	13.8621	13.4561	12.2113	13.0095	11.7332	10.543	9.64706	9.87755	10.1522	11.1083	11.0684	13.3296	12.74	10.6226	9.70548	9.98704	11.4766	10.5417	10.2526
257	Human	glycolipid	GT3-Sp - 03	11.3126	9.56154	12.7805	10.8421	11.1371	10.45	12.1342	11.4818	13.3459	12.9097	12.2766	12.1509	9.47951	13.0622	11.5805	13.1804	9.14478	10.5805	13.903	13.8089	11.4674	10.8134	12.3171	13.0464	9.98612	13.0207	13.7518	12.3741	13.392	15.4688	15.2853	13.398	13.9785	10.4983	11.3724	15.7635	12.9346	9.74529	13.0007	13.1899	12.4561	12.7367	13.2088	13.8261	11.3554	11.5349
258	Human	carb-Glc	Glc-a - 05	11.4995	15.4872	14.3088	14.6427	14.5574	11.9289	13.1072	15.2039	15.4892	14.1981	14.3645	13.6433	13.7804	14.1519	13.4663	14.2932	13.7492	13.3633	15.5586	15.3848	13.5673	14.5802	12.5441	16.0562	12.7346	13.5195	15.6668	15.6763	15.0211	15.5902	15.7048	15.7238	14.1643	13.9214	16.0035	16.0142	14.7995	14.8109	15.8146	15.8467	13.8023	14.3052	13.1877	13.8191	14.0545	10.464
259	Human	Lewis	LeC-Sp - 15	12.2859	13.9001	15.8983	15.3905	13.6649	13.4993	13.5082	16.0414	15.5882	16.1949	15.0149	14.5885	15.2893	14.7401	13.5837	11.4846	12.9423	15.2245	15.8926	16.2019	13.1138	15.9824	11.3001	15.0485	15.3135	16.1413	15.2751	15.3281	14.2361	17.3469	14.3625	16.8653	15.7189	17.2363	14.5627	17.36	15.2809	14.826	16.4277	17.0302	14.4301	14.5014	13.7532	15.6076	15.7695	13.6114
260	Z-Control	z-control	Triazole linker from Xuefei - 43	12.1656	13.7291	13.3327	12.8665	12.5821	14.4372	12.5524	14.4473	12.9952	14.2307	13.871	12.9801	14.016	14.2389	13.2691	12.9006	12.0911	12.589	14.7166	15.0554	12.471	14.6044	9.48378	14.3649	15.7826	13.599	14.4208	14.5001	13.8303	16.0443	15.0613	14.7641	13.4563	15.8807	12.4989	14.5626	13.0341	14.003	14.7924	13.9129	13.9483	14.2774	11.8713	14.5628	14.5483	12.4477
261	Human	carb-Sia	6'Neu5Ac-LacNAc-Sp - 05	14.6732	13.9804	15.7448	14.3482	14.5419	14.4132	15.205	14.3129	13.2995	14.5635	15.7411	13.5789	15.6167	16.2532	13.7292	13.8576	12.3428	15.6643	15.7646	16.588	12.6953	14.2809	11.8777	16.0767	14.5737	15.8934	15.6721	15.6075	14.9175	16.0252	15.6754	16.0365	13.2664	15.547	14.9961	16.589	15.8891	14.7853	16.141	15.8654	10.9746	15.2165	14.203	14.8715	14.522	12.9516
262	Human	glycolipid	Fuc-GM1a - 08	10.9667	9.53458	11.8948	9.74547	13.6268	11.446	7.88287	12.9057	10.9258	10.4983	12.8852	8.89799	8.98297	13.6298	11.2584	10.628	9.91655	9.48132	12.928	11.3792	9.32351	10.0598	7.51643	9.98761	10.12	9.73805	12.52	8.91351	12.0438	12.3126	15.4243	14.8691	9.83882	10.9412	9.57526	12.0448	11.3325	10.8743	9.32374	14.1559	7.7692	12.1941	9.76544	14.3898	11.1333	11.0288
263	Human	carb-Sia	3'KDN-LeC-Sp - 04	14.362	15.0148	15.7159	14.9617	14.8934	13.8872	13.4768	15.6834	15.7503	15.8681	14.6111	15.0211	15.2556	13.8844	13.0825	10.9114	10.1472	15.2501	15.9134	16.0128	13.4372	15.7506	10.6005	14.5542	15.3502	15.7043	14.4961	14.8398	14.2499	17.0952	14.061	16.6929	15.4482	16.9525	13.971	16.9239	13.8383	14.2401	15.8285	16.8831	13.9954	14.0176	14.4413	14.7324	15.4815	13.8499
264	Human	N-linked	Man1 - 04	9.84601	14.8349	11.8935	12.4518	15.4843	10.3309	11.3777	13.5506	11.4621	13.9786	13.2673	12.4605	9.85177	13.1579	11.9994	13.1679	14.5198	11.787	14.7727	13.0381	12.0386	11.5379	10.5713	13.2349	13.9768	11.939	14.5761	12.4342	15.0369	13.7936	11.0636	14.0194	11.2917	12.0288	12.0387	15.8116	10.8867	12.3407	12.5505	14.3532	9.8665	11.1799	10.59	13.551	12.1551	12.3803
265	Human	Blood Group A	A tetra type 1-Sp - 05	14.5866	14.9373	14.3299	13.6797	10.6245	12.4694	14.2945	12.683	10.5212	13.9245	8.50687	12.445	14.0492	14.1447	11.6281	8.94675	8.15947	12.4362	15.5831	15.0319	10.1741	13.0363	7.22882	10.6781	10.8546	10.1027	12.0606	13.6965	9.87638	14.4679	12.6867	15.2293	10.948	15.2406	11.4942	15.8931	11.8713	12.3148	15.1918	16.4637	9.46203	9.7675	14.1825	12.9859	12.4883	8.98781
267	Human	Blood Group B	2'F-B type 2-Sp - 15	12.0697	11.351	7.97129	12.8765	8.86375	11.3515	14.3423	11.6201	12.6863	14.5599	14.9089	12.8948	15.7877	12.3014	11.7696	12.4355	11.1412	15.0327	11.3256	14.6277	10.4825	14.2912	12.1462	9.97671	13.6512	9.56912	11.5675	14.0545	12.9567	10.9695	11.7849	13.8104	13.8679	13.1171	13.2162	10.2658	9.67553	11.112	15.5534	11.5621	13.2863	11.0344	14.5215	10.6654	13.9905	14.1222
268	Human	carb-Sia	3'KDN-LeC-Sp - 12	14.23	15.321	15.8493	14.7636	14.8288	13.7191	13.5269	15.8484	15.6053	15.6984	14.7503	14.8451	15.2317	13.9466	13.3453	11.0513	10.4325	15.4502	15.9114	16.0299	13.2624	15.7757	10.7091	14.5693	15.7164	16.0022	14.5071	14.9254	14.4065	17.2374	14.2936	16.8151	15.5015	17.1775	14.3824	17.1774	14.072	14.0726	15.9308	16.7043	14.5166	14.3303	14.57	15.4505	15.5363	13.7731
269	Human	Blood Group B	B tetra type 2-Sp - 20	13.5898	13.1111	10.2092	14.3226	10.2393	12.0519	15.26	13.2378	13.1937	15.3961	15.2735	12.9024	16.5562	13.3893	12.8331	13.581	12.2121	15.8352	13.0171	15.4497	12.3593	15.7972	12.9499	10.987	14.161	10.607	12.9247	15.7307	14.2061	12.4414	7.22882	14.5219	14.2522	14.211	12.8264	12.2241	11.7078	10.7717	16.0921	15.1048	13.4366	12.3175	15.3979	14.6664	14.9869	14.8164
270	Non-human	non-human	Galb1-4Gal	13.3837	14.7372	15.344	13.5478	14.5348	14.3046	14.5016	14.0155	13.372	14.14	15.3846	14.3114	13.5117	15.587	13.2283	13.3712	13.9669	14.0128	15.798	15.95	12.4228	13.3514	12.895	15.4918	13.999	13.2005	16.005	15.1853	14.4352	15.3614	15.8899	16.7613	15.3839	13.9337	13.8324	15.8263	14.4029	13.0791	16.6704	15.8219	14.4545	14.3501	13.4806	14.1117	14.5865	13.9786
271	Human	glycolipid	GM2-Sp - 07	11.4148	11.3449	11.6846	12.8583	11.8836	11.9995	11.4875	12.3708	8.93254	11.9346	11.8325	11.1336	11.4107	12.7941	11.102	10.1857	9.84457	13.0725	12.2073	13.8724	10.9547	13.7614	10.196	13.2993	11.8755	11.9832	11.6212	13.4052	13.8852	13.9722	12.5275	11.4286	12.1716	10.6243	12.0837	12.2933	12.1912	10.7108	13.4045	14.1901	10.6055	13.2254	10.9014	13.2412	11.0867	13.0296
272	Human	carb-Sia	3'KDN-LacNAc-Sp - 12	14.3034	15.5107	14.8795	12.2216	14.707	13.3962	14.0409	13.9631	13.8649	12.3735	13.4082	14.09	13.1712	13.5916	12.3974	12.1929	10.6039	14.3234	15.9436	14.8809	13.0058	13.1292	11.0225	12.8328	14.8935	14.5576	13.4878	14.6974	15.2782	14.7235	14.7547	13.8712	12.7899	15.8417	10.3373	11.9059	12.8192	11.8986	13.8733	13.376	11.1192	14.6108	14.2625	13.4388	13.4581	11.2534
273	Human	carb-Sia	3'Neu5Ac-LacNAc-Sp - 05	11.1387	10.6943	11.4973	12.729	10.3053	10.5639	13.0351	12.3436	9.26074	11.0184	11.6602	11.1926	9.1914	12.9154	7.22882	12.2611	9.12761	12.1779	13.0786	12.6114	11.0086	12.4081	10.0892	12.8675	12.0559	11.9588	11.401	14.0255	13.8618	12.8719	13.3209	12.0217	11.1191	12.2955	10.2656	10.943	11.4523	11.3261	12.8105	12.6679	9.49333	10.8709	11.1322	12.0372	11.1165	10.0725
274	Human	carb-Sia	6'Neu5Ac-LDN-Sp - 13	14.4875	12.7569	15.1405	13.4451	14.053	12.94	15.4514	14.9849	12.7054	14.1406	15.1947	14.9634	15.2587	15.1099	14.4151	11.6307	13.1916	15.2855	15.3615	15.4249	13.9754	13.2583	11.3145	16.2098	13.5215	13.1994	16.0981	15.207	14.3622	15.9398	14.5606	14.7488	13.5744	14.5945	13.9106	16.1861	14.9531	14.8382	14.816	16.0689	11.9465	14.3971	13.6998	14.7201	14.3043	13.7258
275	Human	carb-Man	Man-a - 05	12.2694	9.59094	13.5943	9.80617	10.2283	8.56642	9.35382	10.1668	10.7948	11.3762	8.17614	9.19016	9.47236	12.5608	7.95409	13.1424	11.4384	12.0783	13.0143	13.4705	10.5193	12.2467	7.22882	11.6715	10.4552	9.71853	11.5747	13.5339	11.4191	13.6376	9.32062	13.7221	10.1686	9.92524	12.1537	14.2206	12.0897	11.3281	12.3842	12.1312	9.62633	11.2962	9.26958	12.9815	9.53753	7.72798
276	Human	Blood Group B	B tetra type 1-Sp - 04	12.8267	10.0459	11.8701	12.9733	9.23856	11.4106	14.5312	12.6069	12.0342	15.1325	15.2374	12.5388	14.3874	11.5304	10.9778	12.318	11.4007	15.6784	14.9058	15.5195	10.1984	15.6845	11.7977	10.6743	13.285	10.4101	11.5728	15.3478	12.8308	14.5176	13.4952	15.3294	12.0408	12.9177	11.5393	10.5682	12.466	11.6625	15.8162	11.9797	11.17	9.97955	15.4288	12.6773	14.2313	13.7968
277	Human	Blood Group A	A tetra type 2-Sp - 07	15.2936	14.4316	15.1451	14.0787	7.49399	13.3658	14.8526	12.6523	8.1306	14.4194	9.53295	13.1421	14.3327	15.4359	12.901	10.0029	8.31995	10.5754	16.0078	11.2698	10.853	11.2456	7.22882	8.98442	9.84484	9.56209	11.4939	14.0687	10.2866	11.0148	11.8052	10.6812	11.999	15.8773	13.2494	16.2582	11.9275	9.03574	15.7742	16.4568	9.93619	11.4097	13.8217	12.7364	12.3441	8.42322
278	Human	carb-type 1	LNT-Sp - 06	10.9341	11.2491	12.8738	13.5776	8.70994	11.5645	14.3131	11.2967	11.0621	10.6809	11.0221	12.2472	11.8011	12.2859	8.02554	11.6602	11.5531	10.5869	11.5855	12.6767	10.2297	13.4349	9.52384	11.1201	11.5925	14.5875	10.8137	13.1031	11.4278	14.3197	11.6764	10.5244	11.3378	12.6456	11.2009	12.6601	12.2209	11.8431	13.1533	12.9472	9.71379	10.6217	9.24597	10.7261	11.6374	9.02533
279	Human	Lewis	LeC-Sp - 07	12.0551	13.3565	15.3596	14.949	13.3723	13.1676	13.0407	15.6772	15.4682	16.1231	14.6594	14.2891	15.0721	14.0639	12.7735	11.0385	11.7808	14.8663	15.5719	16.0097	12.4497	15.6782	10.1	14.751	14.7648	15.774	14.6122	14.8974	13.1945	17.288	13.6699	16.7069	15.3833	16.8958	14.0667	16.9862	14.5672	14.3717	16.0495	16.6913	14.1472	13.7816	13.5442	14.7482	15.4996	13.736
280	Human	glycolipid	GQ2-Sp - 06	9.76681	11.9212	12.5447	13.4127	11.3176	10.3537	10.7506	12.8871	11.2256	13.4892	11.7849	12.0855	13.3619	11.5331	10.31	11.491	8.88519	11.6606	13.9621	14.1686	10.6306	13.28	8.07771	12.79	12.1383	12.4128	12.7081	12.9873	10.9901	14.0939	10.9886	14.1709	12.4192	13.0275	11.011	13.8677	11.8486	12.0153	14.3132	13.9236	9.92903	11.6882	12.131	13.0373	12.3025	10.7369
281	Human	carb-Sia	3'Neu5Ac-LeC-Sp - 12	12.193	13.3	15.5806	14.9015	13.2483	12.7576	13.2625	15.6688	15.6275	15.5896	14.7275	14.1845	14.9518	14.0826	12.9931	10.8146	10.1032	15.0562	15.4821	15.6898	12.5309	15.786	9.72522	14.5522	15.0897	15.9524	14.3541	14.777	12.7938	17.1956	13.5266	16.8037	15.3752	16.9341	14.488	17.189	14.1752	14.1008	15.9278	16.7041	14.5866	13.7962	13.2649	15.3646	15.3398	13.7611
282	Human	glycolipid	GM3-Sp - 11	13.7493	11.1856	12.466	13.8232	11.8904	13.2262	14.0344	13.3769	14.334	13.2846	12.8921	13.0602	11.1178	14.7218	9.6668	13.8328	10.4344	10.654	14.7088	14.7837	12.3455	15.0267	11.2754	13.7879	11.4416	14.886	14.0937	13.2484	14.8389	15.4842	15.7256	14.9302	14.7513	12.3292	12.1158	16.0584	12.8861	11.821	13.4825	14.8631	14.103	13.6529	13.7342	14.6952	12.514	11.7995
283	Human	peptide-Tn	R-Tn(Ser)-Tn-hydroxyethylamide - 36	15.5785	15.5595	15.8064	15.9297	14.9827	14.0433	15.0379	16.014	13.5104	15.0895	15.4464	14.7794	15.3454	16.846	15.2256	15.6395	14.4261	15.0311	16.9989	16.2633	14.1476	13.8985	13.1905	15.2355	15.579	14.696	16.7488	15.6069	14.9699	16.6621	16.4892	16.6854	14.3418	16.2955	15.0176	16.7215	16.6415	15.6595	16.7191	16.4781	14.0751	15.1886	14.7581	16.0454	15.7543	15.5386
284	Human	carb-Sia	3'Neu5Ac-LeC-Sp - 05	12.1742	13.6618	15.4709	15.1685	13.3095	13.2362	13.0857	15.7928	15.7362	15.7124	14.4615	14.343	15.0152	14.2356	12.9377	10.6514	10.0425	14.9358	15.8091	15.9665	12.5839	15.8269	9.77686	14.5998	14.7392	15.7683	14.4622	14.9422	12.8447	17.2438	13.2293	16.744	15.4283	16.788	14.2514	16.9596	13.8467	14.1664	15.9506	16.8603	14.156	13.6256	13.5675	14.6936	15.4591	13.565
285	Human	glycolipid	GM3-Sp - 04	11.834	11.5573	12.2438	13.7332	11.0577	13.4414	13.7595	13.2457	13.9002	13.2838	12.2377	12.515	11.0142	14.1663	8.06937	12.7931	10.0121	9.86116	14.2002	12.7131	11.999	11.862	10.3037	12.5242	11.3348	14.3574	13.9081	12.5313	14.5533	14.5531	14.387	14.6889	13.4616	11.6132	9.34106	15.838	10.5769	11.0975	11.3118	14.5716	13.0697	12.9544	12.9573	14.7129	9.95983	10.4868
286	Human	carb-GlcNAc	3'GN-LacNAc (dimeric)-Sp - 14	11.5116	12.9752	13.384	13.9859	14.4244	12.7876	14.4534	13.3108	11.4762	12.1831	10.526	12.8006	12.1514	14.1776	10.2584	12.6927	11.0261	11.8347	15.2518	13.2337	10.4699	13.6981	10.3601	12.0526	12.8038	12.1393	13.0214	13.1293	12.8919	15.3209	13.2535	12.0894	12.1411	12.3806	11.9236	12.2465	13.7453	11.8313	14.0122	13.454	10.0537	11.0993	11.8709	12.1089	12.3615	11.338
287	Human	carb-GlcNAc	LNT-2-Sp - 06	14.3537	15.2034	14.7207	14.1291	14.5793	13.2134	14.6396	14.0133	14.876	14.655	14.0902	14.9873	14.354	15.6889	13.0501	14.1569	13.2811	14.4342	16.3618	15.3699	14.5168	15.4617	12.1849	14.6926	13.5093	12.9162	15.2709	14.1171	15.264	17.0921	16.1174	15.6322	15.3826	14.4042	13.724	15.3947	15.959	13.221	15.6642	15.5278	14.0764	15.4743	14.8209	14.8482	15.8209	13.6067
288	Human	glycolipid	GT2-Sp - 08	10.7207	11.0641	11.9001	12.0653	11.0331	10.2571	10.4864	11.42	10.0382	11.2793	11.2493	10.416	12.1911	11.4424	10.5388	12.0945	8.26841	10.7932	11.8305	12.3528	11.1019	11.7073	7.22882	10.955	10.7486	8.78707	11.5103	11.1749	10.6979	13.0553	10.2365	11.3098	9.67372	11.9343	10.7433	12.7855	10.8084	10.8974	14.2667	12.2272	9.42509	12.2321	10.6941	12.7701	11.9297	9.29523
289	Non-human	non-human	Forssman Tetra-BSA - 13	16.2508	16.1448	16.9844	16.3387	16.6576	13.9796	16.4331	17.0208	15.4887	16.5394	17.3974	16.6113	16.1982	17.3305	14.8648	16.9088	16.1965	16.538	17.6526	16.9274	15.8636	17.1905	15.5575	17.1737	15.4079	15.6717	17.5067	16.1797	16.9503	17.5591	17.6971	17.7982	17.0554	16.487	15.7828	17.6985	17.6	15.607	17.4507	17.5865	16.3015	15.6345	17.1082	17.454	17.54	16.3211
290	Non-human	non-human	alpha-Gal tetra - 17	14.2271	15.6225	15.8993	15.172	15.9831	12.9522	14.9415	14.9456	13.8217	16.0825	16.0554	14.8434	15.0811	15.607	14.8482	14.9615	14.5472	15.7588	15.7883	16.7192	13.4315	15.8992	13.4591	16.1577	14.2583	14.6218	16.9941	16.4754	15.8803	16.354	16.1841	16.6566	16.0506	15.8611	14.9782	17.4525	15.5101	14.9055	16.3356	16.5198	14.0625	14.4793	15.7045	16.2041	15.1218	15.985
291	Human	glycolipid	Gb5/SSEA3 - 04	11.2346	12.4035	13.7492	14.0039	14.84	11.2923	12.3618	14.5106	12.5836	14.5735	14.7683	13.9799	12.792	12.3722	10.6891	12.8002	14.9957	11.7071	15.0405	11.7505	14.1036	15.3887	11.5271	14.5495	15.1995	12.9776	14.3511	12.6935	15.1967	15.3449	12.4475	16.5511	13.2269	14.0569	14.3095	16.0008	13.5741	12.2458	14.9416	16.0481	10.9107	13.5142	13.2622	13.3941	13.5762	14.4062
292	Human	carb-Sia	3'Neu5Ac-LacNAc-Sp - 10	11.6335	9.99159	12.0399	12.7985	11.3805	10.1802	13.3229	12.4245	9.83909	11.4554	12.5714	9.819	10.0616	13.2	8.26882	12.6987	9.43906	12.3876	12.7831	12.7023	11.2924	12.9035	10.5663	13.2114	11.1472	12.4821	12.3307	14.1517	13.9203	13.0865	13.2491	11.9853	11.2269	11.5096	10.7062	10.7011	11.9288	11.5641	13.3355	12.6366	10.6426	11.584	10.7525	12.331	11.4518	11.139
293	Human	Blood Group H	Globo H - 10	12.6384	11.2003	13.8951	13.791	15.575	10.344	13.0964	14.9932	13.5905	14.3837	15.5473	13.0912	14.2028	12.8425	11.6266	14.2991	14.8897	12.6487	16.0101	12.6671	13.7699	16.003	10.7315	14.9854	12.3606	13.6392	15.5469	13.6159	15.0112	14.7786	14.6637	16.7108	15.0113	10.7966	13.3057	15.5755	15.1263	11.6575	14.4633	15.8867	11.1639	13.9998	14.3138	13.6003	15.2936	14.3289
294	Human	Blood Group A	Globo A - 09	14.6015	14.8201	15.2541	14.3691	15.3488	12.1077	14.9137	15.0932	12.0602	14.6498	15.3259	13.8285	14.7272	14.7866	12.7954	13.925	14.3358	10.9004	16.2459	12.2271	13.6188	15.6622	11.1598	14.7327	11.7119	13.487	14.7066	14.2192	14.8134	14.5692	14.6998	16.1302	15.022	14.4679	12.8422	16.2171	14.7533	12.1617	14.554	16.819	10.9266	13.4044	14.1964	13.8489	15.0043	13.417
295	Human	glycolipid	GT2-Sp - 03	9.53382	10.3349	11.5667	11.1181	10.5385	8.61911	9.88534	10.3754	7.90434	9.45163	10.6659	8.84463	12.0146	9.92664	9.48066	11.1578	9.29206	9.66398	11.2867	11.2376	9.96329	11.9231	7.65205	10.0579	10.2719	8.28325	10.7942	10.1496	9.76796	12.0589	9.9425	11.0163	9.64247	12.0233	9.76927	12.509	10.8386	10.6801	14.2793	11.9306	10.0711	11.3555	10.5801	12.0608	11.3783	11.3125
296	Human	carb-Sia	3'Neu5Gc-LacNAc-Sp - 10	11.615	10.4713	11.9602	11.6484	11.7252	9.70064	13.2929	12.1257	12.6477	10.3184	12.1187	9.01149	9.52787	13.1781	8.44478	12.0517	9.99264	12.2927	12.8113	12.7947	11.2517	12.7059	9.70232	13.2672	11.1521	12.7283	12.1195	14.1892	13.9183	12.8813	13.3674	12.1528	11.4523	10.5046	10.6906	10.9849	12.0682	11.5954	13.5991	13.3389	10.3547	10.8339	11.1268	12.3399	11.3328	10.4778
297	Human	carb-Sia	3'Neu5Ac-LacNAc (dimeric)-Sp - 13	10.818	11.6626	7.22882	13.8978	9.53561	11.3483	14.1344	12.3954	10.6961	8.18043	9.32088	10.8712	10.9807	12.6377	7.22882	11.8745	7.78704	12.685	12.44	11.5969	9.29839	13.2956	9.40546	10.5301	11.9276	12.0785	11.1616	12.7953	11.7155	12.5289	11.5613	9.73946	10.6373	11.2132	9.58196	9.4512	10.9196	11.2098	11.6561	12.287	9.8235	9.63936	9.69943	11.5774	9.05916	9.67163
298	Human	glycolipid	GD3-Sp - 04	11.4444	10.4534	9.13318	12.4972	8.24959	10.2772	8.80002	10.9331	9.72834	11.811	10.9011	10.5103	11.7971	11.0579	8.87315	10.7237	9.93058	8.17509	11.6835	10.3736	8.8669	9.39647	9.84471	8.18998	11.0039	8.39687	11.4145	8.71079	11.5297	10.6284	10.4921	12.0906	9.34216	10.1908	9.28784	12.1676	9.02133	11.154	10.0667	11.3669	9.90065	10.5606	9.13793	13.8132	8.1477	11.5559
299	Non-human	peptide-GlcNAca	Ac-S-Ser(GlcNAca)-S-G - 07	13.7593	13.6016	13.1793	12.5935	13.0182	11.8245	13.7826	13.9942	12.7538	13.5349	13.9425	15.4124	13.1407	13.644	13.2501	13.7715	9.88182	14.0124	14.6962	15.6134	12.9955	13.2241	13.5819	13.7346	12.4878	12.7993	15.8544	13.9547	15.1555	15.3926	14.6333	16.2728	11.0646	15.6387	11.9541	14.7978	15.2194	15.0407	12.6762	13.6149	13.1245	14.8837	13.6902	14.2764	14.0414	14.1099
300	Human	Blood Group H	TFiLNO(1-2,1-2,1-4) - 06	7.22882	8.13137	8.75061	7.70659	9.18448	7.22882	14.4732	9.37181	8.15956	7.63813	8.45374	9.27711	7.22882	7.74957	7.22882	8.84293	7.22882	7.22882	8.64709	8.87323	9.70805	7.22882	7.22882	10.1167	7.22882	12.5881	12.5701	7.22882	7.47633	10.9449	14.3007	9.95719	7.22882	7.22882	8.51531	7.85222	10.142	7.22882	10.4423	8.214	8.30603	7.22882	7.22882	7.22882	7.22882	9.12786
301	Human	glycolipid	GM2-Sp - 14	10.5543	8.88309	11.0432	11.384	10.918	10.3941	10.4845	10.3253	7.22882	10.0674	11.1706	9.7229	10.4133	11.2569	10.2011	9.28269	8.41103	12.2081	10.9241	12.6148	9.89891	12.4678	9.36981	11.3758	10.2488	9.60318	10.991	12.6236	13.1921	13.1436	10.9189	10.5322	10.1834	7.92053	11.0319	10.6218	11.1763	9.05888	12.806	13.1823	7.22882	12.9	10.0084	12.3002	10.8749	10.8307
302	Human	carb-type 1	LNT-Sp - 15	11.581	12.2281	14.4239	14.0827	10.9391	12.3036	14.7521	12.0629	12.676	12.6708	11.8898	13.0492	12.7577	13.2919	9.48659	12.0407	13.1461	11.6764	12.4837	13.3489	11.7927	14.1816	11.4731	13.4055	13.2878	15.0099	12.5243	14.2945	13.4845	15.6645	13.1446	11.9383	13.3441	14.398	13.4578	14.2193	12.8558	13.303	14.1919	13.397	11.7928	12.6647	9.86301	11.5964	13.3279	9.58878
303	Human	carb-Sia	3'Neu5Gc-LeC-Sp - 12	12.2344	13.3489	15.5621	14.9585	13.4197	13.111	13.1444	15.7287	15.6873	15.7775	14.6265	14.2779	15.0599	13.9435	13.0275	10.8527	9.88903	14.9708	15.5532	15.9394	12.6932	15.7698	10.0992	14.5928	14.8763	15.6311	14.3187	14.8657	12.8883	17.1251	12.6408	16.6426	15.3496	16.7125	14.3195	16.9863	13.7328	14.1948	15.8478	16.8303	14.238	13.5734	13.5714	15.0853	15.3938	13.7289
304	Human	glycolipid	GQ2-Sp - 03	9.46411	11.5146	11.9043	12.9749	10.4352	9.55637	9.62605	12.2869	9.17398	12.4107	10.3758	11.1055	12.32	10.4636	9.21652	10.6013	7.22882	10.4897	12.7782	12.3143	9.68834	12.0077	7.22882	10.8882	11.1641	10.2115	11.8516	11.02	9.96274	12.2672	9.01339	12.5384	10.3712	11.6399	9.32812	12.6491	11.2629	11.123	14.3032	12.6403	10.3436	10.6218	10.8688	12.083	10.3592	11.2676
305	Human	glycolipid	Gb5/SSEA3 - 12	11.7701	14.6771	13.8653	15.3288	14.8791	13.2095	13.1893	15.5055	12.5673	15.3273	14.7494	14.727	13.4341	13.8892	11.7564	12.3837	15.5314	11.7878	15.7113	12.1739	14.7182	14.7587	12.5687	13.662	16.1614	13.0867	15.1541	12.7191	15.8624	14.9172	12.7851	16.3273	13.8126	14.8015	13.6831	16.2978	13.7324	13.4967	13.7917	16.2534	13.9066	14.0682	13.0542	14.3034	13.9938	15.2535
306	Human	peptide-GlcNAcb	Ac-S-Ser(GlcNAcb)-S-G - 07	10.1755	12.9452	11.4317	11.884	12.775	11.9757	10.7441	13.2679	14.0521	12.7662	12.6834	11.6116	12.1194	13.5679	10.4768	9.9726	10.4874	12.1142	13.7915	13.1143	11.3118	13.4921	9.4708	11.5017	14.3889	12.7212	13.8398	12.4472	11.8712	15.5062	13.8453	14.3178	13.3445	14.716	11.0062	14.3581	12.3392	10.8416	12.2219	12.9618	13.8595	11.2765	11.6485	14.0479	11.4339	10.3779
307	Human	carb-type 2	LacNAc (dimeric)-Sp - 16	11.1381	12.2596	10.6858	13.9738	11.0732	12.0166	14.4361	12.8514	11.112	11.0556	11.1661	11.5695	11.6198	13.586	8.78207	12.1132	9.70392	12.3473	12.9442	12.4479	10.7258	13.5571	9.78145	12.0215	12.5984	12.6332	12.9359	13.0825	13.5191	13.6551	12.4609	12.1139	11.7239	11.9893	10.5968	11.6459	11.837	11.5649	13.2918	13.1998	10.3968	10.6386	10.3468	11.953	11.1548	10.3913
308	Human	carb-Sia	3'Neu5Ac-LacNAc (dimeric)-Sp - 06	10.2219	11.653	7.22882	13.3857	8.43388	11.3245	14.109	11.9843	10.3293	10.8009	9.18014	10.7589	10.9068	12.4874	7.22882	11.6893	9.47227	12.028	12.1236	11.5459	10.2286	13.1065	8.92673	10.5316	12.3518	11.171	11.2905	12.3537	11.1232	12.0599	10.8468	10.6356	10.2227	11.0161	9.64119	10.3768	10.3839	10.853	11.377	12.7678	7.22882	9.86837	9.12186	11.0825	8.94822	8.99968
309	Non-human	non-human	alpha-Gal tetra - 04	10.2608	13.3112	14.1012	13.434	13.5107	11.2062	12.3937	12.8053	10.7277	13.9889	13.8465	12.7199	12.0869	12.4093	12.8863	9.63987	11.7632	11.5448	13.1165	13.3794	10.9358	11.6302	10.2999	12.7198	12.0197	10.8507	14.7712	12.8512	12.9491	12.4874	11.9331	14.062	11.9598	12.66	11.09	14.6183	11.579	10.9648	12.1543	12.3484	10.7522	11.286	11.7197	12.5586	9.80481	11.7647
310	Human	carb-Sia	3'Neu5Ac(9Ac)-LeC-Sp - 05	12.1009	13.4917	15.4097	15.1647	13.3904	13.0722	13.2521	15.6073	15.6624	15.702	14.4893	14.2507	15.0299	14.6655	12.7936	12.0653	10.2536	14.8771	15.6943	15.9179	12.4795	15.8654	9.86671	14.6514	14.4992	15.7412	14.4114	14.91	12.8368	17.1702	13.0842	16.8167	15.5251	16.8579	14.5873	17.0348	14.1475	14.133	16.0003	16.8211	14.126	13.5542	13.6618	14.2481	15.4706	13.6709
311	Human	carb-type 2	LacNAc (dimeric)-Sp - 06	11.1953	12.4185	9.40791	14.0756	9.82645	12.1181	14.498	12.7194	11.1242	11.8419	10.4559	11.7206	11.9588	13.191	8.30918	12.0223	9.33094	11.5187	12.7886	12.5353	10.5777	13.5912	9.24966	11.3268	12.3336	12.3297	12.1176	12.9777	12.6167	13.0455	10.9236	12.2573	11.2532	11.8966	9.5331	11.7007	10.8857	11.6165	12.2845	13.4269	10.7401	10.1535	9.95823	12.0269	10.686	10.5959
312	Human	carb-Sia	CT/Sda-Sp - 13	11.8325	9.73041	12.1633	9.85473	11.5103	11.8099	11.8021	11.8585	13.5921	13.1514	11.3829	11.8531	9.44507	14.2949	7.96636	13.2083	9.69212	9.72205	13.7901	13.0897	11.5892	10.2596	11.9012	12.2843	9.49572	13.4616	12.7369	12.1484	13.8056	14.8896	14.9148	13.7727	14.5502	9.75144	10.0005	16.0348	11.3685	10.1198	11.2769	12.2362	12.9523	12.2926	14.2277	13.959	10.8554	11.029
313	Human	carb-type 1	MFiLNO(1-3) - 09	7.5074	9.39758	11.2127	12.2631	7.96587	10.2912	12.6564	10.0297	12.333	12.2599	9.20126	11.1578	9.2212	11.7405	7.22882	7.22882	12.4951	7.78469	10.3525	8.58598	11.6503	9.96374	11.6084	10.5853	13.4455	13.3732	9.64177	9.91018	12.642	12.2366	7.22882	11.7466	9.84741	14.1646	10.736	14.9181	9.83132	12.9287	10.7774	11.5947	11.9241	12.7004	7.22882	9.97068	10.1713	7.22882
314	Human	glycolipid	GD2-Sp - 04	10.6008	8.99576	11.6915	11.6369	10.7458	7.22882	10.5124	8.58086	10.095	9.80608	11.1017	8.92426	12.4503	10.1324	8.40961	10.8541	8.07629	9.6072	10.7258	12.3579	9.06418	12.4288	7.22882	9.05499	9.35253	8.07556	10.3747	10.5522	10.3289	11.6115	10.1044	11.7102	10.177	9.77613	8.93943	12.3208	9.62302	10.8203	14.4748	10.7905	7.22882	11.2158	10.6289	12.2054	8.72085	7.94382
315	Human	carb-Sia	6'Neu5Ac-LacNAc (dimeric)-Sp - 05	10.6763	11.9595	9.52489	13.364	9.23192	11.6681	14.3005	14.5067	11.2066	10.6086	11.1289	12.6759	11.968	13.8903	9.91761	12.6578	9.93887	12.473	12.815	13.0457	9.98305	13.2415	9.2014	11.056	13.3412	11.289	11.6524	12.8353	11.9482	12.859	12.8088	11.3902	11.4034	11.5837	11.6675	11.868	11.1731	11.9277	12.048	13.4533	8.52336	10.852	9.50977	13.1104	10.5705	9.97028
316	Human	carb-Sia	3'Neu5Gc-LeC-Sp - 05	12.1137	13.4031	15.5537	14.9618	13.4276	13.0293	13.005	15.6791	15.7501	15.753	14.5739	14.251	15.1685	13.8237	13.0322	10.6104	9.12092	14.8869	15.5961	15.9828	12.5478	15.7606	9.25851	14.552	14.6913	15.6302	14.2503	14.8643	12.7383	17.2461	12.8471	16.8412	15.5055	16.8488	14.3574	17.0793	13.7974	14.1972	15.9607	16.8669	13.9117	13.4941	13.6915	14.7868	15.51	13.6087
317	Human	Lewis	DFLNnH, LeA/LeA - 10	10.9038	10.8727	10.0178	11.2105	7.71239	7.80053	10.906	11.3882	8.81262	10.9492	9.73408	10.4275	10.2009	10.4767	7.58144	7.22882	8.21666	10.7832	12.9563	11.418	8.13832	10.0644	9.5887	9.9461	9.90717	8.81962	11.004	10.5098	10.4476	10.6019	8.34697	12.2771	9.62408	11.5632	11.1273	11.1559	9.50544	11.492	12.2517	11.0695	9.69242	10.263	9.18987	10.3369	8.78028	10.585
318	Human	glycolipid	GD1b - 05	7.3234	8.69869	12.5149	10.7939	9.45493	7.97038	8.51208	11.8011	13.5248	13.7854	11.8038	11.6358	11.859	10.7416	12.8108	9.19619	12.9063	9.34009	12.2376	13.3592	9.54187	10.4642	7.22882	10.8119	7.22882	12.6068	8.00078	8.81541	7.7268	13.4218	8.15628	11.0109	14.0297	12.2668	13.5153	11.0113	13.786	10.5096	12.7542	13.4165	7.22882	8.53895	8.69832	12.3937	9.03937	10.737
319	Human	carb-Sia	6'Neu5Ac-LacNAc-Sp - 11	10.6422	11.86	10.9573	10.6227	11.4731	8.17581	11.0998	12.5171	9.29347	12.2738	12.584	10.6426	10.7473	10.8944	11.0651	10.764	10.2469	11.623	11.8774	12.6043	9.35845	11.5233	8.2609	9.72921	9.71151	12.1224	11.7114	11.8933	10.6298	11.322	13.2818	11.3648	11.0868	10.647	9.31001	11.265	13.0082	12.6921	12.7849	12.4855	10.4617	12.2795	10.0696	11.7105	11.4791	9.95863
320	Human	carb-GlcNAc	3'GN-LacNAc (dimeric)-Sp - 06	11.9961	13.0416	13.1996	13.9207	14.7255	12.9524	14.8216	13.48	12.0878	11.9672	11.6925	12.9983	12.8004	14.4507	10.8772	12.5281	11.6237	11.7137	15.5987	12.5643	10.9292	13.6976	11.0224	11.6135	13.3325	11.948	13.496	13.0395	13.4015	15.0268	12.1464	11.8367	11.7607	12.1226	11.946	12.478	12.3485	12.072	13.7995	13.5282	10.697	11.5649	11.6168	12.3019	12.2761	12.9716
321	Human	N-linked	Man1 - 12	13.9585	16.0503	15.7184	15.0315	16.5043	12.9596	15.3104	15.2334	14.9314	15.2328	16.5769	14.2052	15.5157	15.0916	14.3455	16.4316	15.3807	15.2302	16.3649	16.4015	14.5221	15.4126	14.0415	15.5482	15.0231	15.1048	16.3345	15.7723	16.2664	16.3897	15.6229	16.5303	14.9895	15.3277	15.1679	17.2423	14.8862	15.2019	16.0771	16.3876	12.6139	14.5169	15.0139	15.6746	15.2135	15.1206
322	Human	glycolipid	GM3(Gc)-Sp - 05	13.2712	12.011	12.6966	11.9414	12.5642	13.3905	14.0484	12.905	14.2384	13.1339	12.5739	12.4363	10.8861	14.4026	10.7578	13.7205	12.006	11.3477	14.2697	13.8963	12.2437	15.0686	10.7687	13.4228	12.5925	14.8305	13.9321	12.9551	14.4921	15.44	15.3485	14.6995	14.571	11.3577	12.3777	15.2858	12.3143	11.4698	13.2656	14.5611	12.9942	13.342	13.6729	14.7758	11.8635	9.66721
323	Human	carb-GalNAc	LDN-Sp - 05	9.65302	12.0096	10.1573	10.1307	10.7597	9.58828	9.75895	11.8686	8.3591	11.9948	12.2095	9.94455	8.57057	10.7742	10.7629	10.9379	10.8892	10.7845	10.9213	12.2103	10.0619	11.1429	8.56045	9.85709	10.8503	12.0058	11.6743	11.2554	11.0926	11.1564	13.6625	11.7791	10.6352	9.67971	9.30007	12.2551	12.4908	11.975	12.7231	12.6669	10.7273	12.309	10.1786	11.7385	11.1068	9.40107
324	Human	carb-Sia	6'Neu5Ac-LDN-Sp - 05	14.2936	12.6485	14.6511	12.987	13.673	12.7061	15.1069	14.2149	12.768	13.8056	14.5471	14.7369	14.589	14.5679	13.9328	12.396	13.1558	14.7	14.9866	14.7027	13.8387	13.3359	12.0833	15.8613	13.4791	13.3747	15.7499	14.9644	13.5907	15.4167	14.2784	13.8146	13.4509	14.1928	14.0383	15.4997	14.5076	13.897	14.3905	15.7118	10.3176	13.9123	13.4051	14.4744	13.7015	12.8103
325	Human	glycolipid	GT3-Sp - 07	11.1964	10.101	13.0739	10.9043	11.1674	10.9366	12.4752	11.7386	13.3665	13.0922	11.5874	11.8794	8.39426	12.4959	11.0378	12.8719	9.55135	10.894	14.0778	13.6989	11.4446	10.7996	12.1934	12.952	10.6901	12.7734	13.3763	12.2441	13.0732	15.3545	14.8907	13.404	13.6533	10.1394	11.3274	15.4133	12.2258	9.55409	11.6904	13.2334	11.8409	12.0291	12.5495	13.4132	10.2573	10.8401
327	Human	carb-Sia	3'Neu5Ac-LDN-Sp - 11	11.689	10.428	13.1596	13.753	12.8838	11.7349	13.639	14.185	11.5033	12.8932	13.823	12.4561	13.8628	13.5639	11.3393	14.1762	10.8802	13.0774	13.501	15.1876	11.8607	14.8801	10.9712	15.0944	12.8792	15.7937	13.6731	16.3048	14.9568	14.5245	14.4012	14.242	13.5105	14.0007	13.8721	15.5046	14.2144	12.9669	16.2113	14.7687	13.4241	13.6041	12.8687	13.2958	12.9109	11.3634
328	Human	carb-GlcNAc	3'GN type1-Sp - 04	11.8637	13.5659	15.178	15.1348	13.4665	13.1341	13.0486	15.8468	15.2464	16.0492	14.4516	14.2027	15.2779	14.0443	12.375	11.9771	11.2959	14.9554	15.6203	16.0551	12.6049	15.5845	10.6452	14.6045	14.7469	15.4909	14.3747	14.9832	13.307	17.3566	14.5159	16.8162	15.9175	16.6718	14.1022	16.7605	15.3895	14.2264	16.1369	16.6955	14.0033	13.813	13.7846	14.4267	15.561	13.4458
329	Human	Lewis	DFLNHc, LacNAc/LeB - 08	11.5499	11.6274	10.3794	11.7831	14.0377	9.79117	13.2023	11.9741	10.5731	11.6454	10.6152	11.2774	11.5482	11.2043	9.86265	12.61	10.1865	9.30383	12.4351	14.3453	10.2517	10.1164	8.89469	9.31762	10.687	10.1406	16.0577	11.057	13.0901	11.452	13.5241	14.7017	9.5716	11.5068	9.60636	11.6729	11.3776	10.766	12.8134	15.4967	10.1324	10.3265	10.5944	15.0228	9.72625	13.1585
330	Human	glycolipid	GD2-Sp - 10	12.0012	12.1713	10.4936	10.8713	14.9391	9.38996	13.4346	11.3125	11.3233	10.5694	10.7086	10.281	12.1566	10.9381	9.92551	13.8827	10.0636	9.76564	11.6972	15.7818	9.85441	10.0799	8.76387	11.0183	9.89898	9.65769	16.1968	11.0183	13.1783	11.8124	14.5017	15.2251	9.7435	11.8313	9.62683	10.4329	11.9424	10.2003	13.8796	15.6391	9.95426	10.2527	11.3747	15.4147	9.70158	9.65456
331	Human	carb-Sia	3'Neu5Ac-LDN-Sp - 05	11.2467	10.0832	12.8317	13.4656	12.3909	11.2863	13.3904	14.0753	11.3799	12.8803	13.6006	12.4199	13.6752	13.0999	11.0151	14.0041	10.7308	12.5283	13.4769	15.0265	11.6076	13.7583	10.8547	14.8806	13.0495	15.7147	13.9035	15.6809	14.6411	14.3814	14.2583	13.5749	13.2758	13.8904	13.7107	15.3412	14.0047	12.6808	16.1287	14.7539	13.0488	13.34	12.7308	13.2436	12.6335	11.286
332	Z-Control	z-control	BSA - C5 (Alkyne) - 23	9.81868	12.3242	9.94558	11.8624	10.53	9.69478	9.98239	12.4644	11.3229	12.2653	11.7859	11.1525	10.3797	11.4581	10.2974	10.1674	10.0533	12.1355	12.3881	12.6454	11.0269	10.5825	8.96814	11.8833	12.5433	13.6068	14.3131	12.0052	12.4374	13.0451	11.6224	12.8396	12.4321	11.0174	11.3749	12.6483	13.0317	12.8102	13.2183	14.7096	9.92197	11.3277	10.2248	12.422	11.1724	12.5014
333	Human	Blood Group B	2'F-B type 2-Sp - 03	10.51	9.96796	8.71301	12.34	7.85555	10.6753	13.8245	11.8527	11.4874	14.2872	14.8237	12.0921	14.6744	11.5839	11.0282	11.311	10.0614	13.001	11.332	13.7843	10.0837	13.3153	11.2708	9.32006	13.3034	11.8926	12.2833	13.4002	12.1037	11.1295	12.277	13.0815	13.5883	12.8459	11.8599	11.555	11.9796	10.3368	15.1609	12.4513	11.7024	10.2409	13.9894	10.9383	13.0327	13.2916
334	Human	Blood Group A	A tetra type 2-Sp - 05	15.2187	14.373	15.002	14.0251	8.56892	13.1992	14.8095	12.5321	7.97789	14.291	7.47917	12.9619	14.2995	15.313	12.6709	10.1637	8.68819	9.97386	15.8552	11.1339	10.5409	10.5317	8.11853	9.33531	10.1634	10.9626	11.8855	13.9113	10.2759	10.7581	11.7327	10.6394	11.639	15.7952	13.2253	16.1377	12.0596	9.22898	15.6695	16.5897	9.72319	11.1788	13.7858	12.5175	12.149	7.22882
335	Human	Blood Group B	B tetra type 2-Sp - 05	13.4363	12.1685	9.75746	13.6376	8.71963	11.5747	15.0357	11.8411	12.6165	15.0158	15.3309	12.4599	16.3756	12.7685	12.4221	13.2661	11.8425	15.7181	11.0765	15.0513	11.1869	15.6182	12.6974	8.80169	13.8173	9.78844	11.3622	15.5102	13.3642	11.6375	10.5193	13.9123	14.2659	13.5738	12.6781	10.9503	11.4655	8.75581	16.251	13.9868	11.2773	11.505	15.5847	12.88	14.6281	14.5058
336	Human	glycolipid	GM2-Sp - 04	12.6631	9.97745	9.02324	12.5918	8.04367	8.97525	8.54545	10.4279	9.99967	11.2663	9.73975	9.70482	11.7792	10.7129	8.92793	12.2206	9.68064	9.86565	11.0204	12.5656	8.44814	11.7779	9.21483	9.36306	10.802	9.04849	11.1055	10.1638	11.4173	12.396	12.6183	11.7596	8.23714	9.62859	9.46117	11.1399	11.5859	10.813	10.5694	10.2199	9.7162	10.4314	10.5818	13.9142	8.37702	11.6693
337	Z-Control	z-control	Alexa Fluoro 647	16.8219	17.0029	16.8429	16.8169	16.8297	16.7215	16.6698	16.7293	16.709	16.8511	16.9706	16.9156	16.8308	16.8636	16.9668	16.9394	16.9829	16.9905	17.0771	17.0426	16.8335	16.8922	16.8326	16.9348	16.9542	17.1497	17.0708	16.9252	17.0962	17.1687	17.3298	17.2237	17.1052	17.1415	17.1579	17.3248	17.1907	17.2294	17.161	17.2716	15.5519	17.3588	17.0932	17.3498	17.1997	16.7654
[truncated: 89 more columns]
